# Supplementary material for: Genomewide m6A Mapping Uncovers Dynamic Changes in the m6A Epitranscriptome of Cisplatin-Treated Apoptotic HeLa Cells
Source: Cells. 2022 Dec 2;11(23):3905. doi: 10.3390/cells11233905 (PMC9738315; doi:10.3390/cells11233905)
Supplement: Supplementary file 1 [file cells-11-03905-s001.zip]

Archive with 4 entries (4 files):
- cells-1856677-supplementary Figures S1-S2.pdf
- Supplementary Table S1.xlsx
- Supplementary Table S2.xlsx
- Supplementary Table S3.xlsx
