# Supplementary material for: Genomewide m6A Mapping Uncovers Dynamic Changes in the m6A Epitranscriptome of Cisplatin-Treated Apoptotic HeLa Cells
Source: Cells. 2022 Dec 2;11(23):3905. doi: 10.3390/cells11233905 (PMC9738315; doi:10.3390/cells11233905)
Supplement: Supplementary file 1 [file cells-11-03905-s001.zip › Supplementary Table S1.xlsx]

## Sheet: Sheet1
DOWNREGULATED m6A
Chromosome	Start	End	-log10(P-value)	Log2 Fold Change	Strand	Gene	Ensembl ID	Feature
chr1	62273876	62273932	11.2377	4.01505	-	KANK4	ENSG00000132854.19	CDS
chr1	62273781	62273850	14.1466	3.50299	-	KANK4	ENSG00000132854.19	CDS
chr1	202319002	202319023	3.67712	3.1617	+	LGR6	ENSG00000133067.17	CDS
chr1	25961786	25961839	14.1696	3.36527	-	PAFAH2	ENSG00000158006.14	3' UTR
chr1	25961680	25961786	27.8174	3.29717	-	PAFAH2	ENSG00000158006.14	3' UTR
chr1	25961612	25961680	6.60286	3.19883	-	PAFAH2	ENSG00000158006.14	3' UTR
chr1	10378584	10378671	13.4974	3.09422	+	KIF1B	ENSG00000054523.17	3' UTR
chr1	155438804	155438840	31.2632	3.3778	-	ASH1L	ENSG00000116539.13	CDS
chr1	155438841	155438872	23.6127	3.31125	-	ASH1L	ENSG00000116539.13	CDS
chr1	155438893	155438940	5.80358	3.07256	-	ASH1L	ENSG00000116539.13	CDS
chr1	214384099	214384173	20.9876	3.02409	-	PTPN14	ENSG00000152104.12	CDS
chr1	21219904	21219908	400	3.14869	-	ECE1	ENSG00000117298.16	3' UTR
chr1	21219879	21219903	400	3.04904	-	ECE1	ENSG00000117298.16	3' UTR
chr1	21219818	21219879	85.9423	3.02187	-	ECE1	ENSG00000117298.16	3' UTR
chr1	15067324	15067470	6.46318	4.72023	+	KAZN	ENSG00000189337.17	3' UTR
chr1	81990892	81990909	34.8807	3.72228	+	ADGRL2	ENSG00000117114.19	CDS
chr1	81990909	81991022	41.4349	3.64748	+	ADGRL2	ENSG00000117114.19	CDS
chr1	81990867	81990890	24.338	3.60577	+	ADGRL2	ENSG00000117114.19	CDS
chr1	21887295	21887335	6.3541	3.84165	-	HSPG2	ENSG00000142798.20	CDS
chr1	81943095	81943169	6.07325	3.37007	+	ADGRL2	ENSG00000117114.19	CDS
chr1	107324689	107324900	20.8863	5.01874	+	NTNG1	ENSG00000162631.18	CDS
chr1	28987665	28987751	48.341	4.21201	+	EPB41	ENSG00000159023.21	CDS
chr1	208026452	208026558	10.155	4.71814	-	PLXNA2	ENSG00000076356.7	3' UTR
chr1	81990806	81990867	14.4627	3.71148	+	ADGRL2	ENSG00000117114.19	CDS
chr1	178442702	178442890	13.3387	4.39609	+	RASAL2	ENSG00000075391.16	CDS
chr1	45018686	45018764	35.5105	6.45972	-	ZSWIM5	ENSG00000162415.7	CDS
chr1	45018764	45018785	12.3963	5.25996	-	ZSWIM5	ENSG00000162415.7	CDS
chr1	116579771	116579779	35.5207	3.94027	-	IGSF3	ENSG00000143061.17	CDS
chr1	116579743	116579771	38.7682	3.90615	-	IGSF3	ENSG00000143061.17	CDS
chr1	116579779	116579808	20.413	3.71217	-	IGSF3	ENSG00000143061.17	CDS
chr1	109258988	109259041	5.43418	3.25549	+	CELSR2	ENSG00000143126.8	CDS
chr1	92843557	92843642	32.2024	5.12522	-	DIPK1A	ENSG00000154511.12	CDS
chr1	92843642	92843667	30.812	4.75953	-	DIPK1A	ENSG00000154511.12	CDS
chr1	92843682	92843703	18.9514	4.68078	-	DIPK1A	ENSG00000154511.12	CDS
chr1	107148461	107148559	7.39588	3.39003	+	NTNG1	ENSG00000162631.18	5' UTR
chr1	201822111	201822156	7.72607	3.82216	+	NAV1	ENSG00000134369.15	3' UTR
chr1	54609837	54609883	3.24675	3.16904	+	ACOT11	ENSG00000162390.17	3' UTR
chr1	15065744	15065872	16.0681	5.38015	+	KAZN	ENSG00000189337.17	CDS
chr1	109258634	109258705	10.4237	4.34038	+	CELSR2	ENSG00000143126.8	CDS
chr1	10379015	10379080	7.73342	3.13311	+	KIF1B	ENSG00000054523.17	3' UTR
chr1	43591001	43591026	12.2718	3.04509	+	PTPRF	ENSG00000142949.17	CDS
chr1	56997039	56997064	3.34977	4.05624	-	DAB1	ENSG00000173406.15	3' UTR
chr1	206463817	206463910	8.28161	4.68257	+	SRGAP2	ENSG00000266028.7	3' UTR
chr1	206463769	206463817	4.96463	3.89663	+	SRGAP2	ENSG00000266028.7	3' UTR
chr1	12283004	12283223	19.4815	3.38662	+	VPS13D	ENSG00000048707.15	CDS
chr1	52238471	52238543	7.96322	4.28256	+	ZFYVE9	ENSG00000157077.14	CDS
chr1	109252096	109252187	24.2486	3.70325	+	CELSR2	ENSG00000143126.8	CDS
chr1	107480930	107481078	7.70676	4.49909	+	NTNG1	ENSG00000162631.18	3' UTR
chr1	201821712	201821739	4.71598	4.06459	+	NAV1	ENSG00000134369.15	3' UTR
chr1	201821739	201821836	14.7722	3.78709	+	NAV1	ENSG00000134369.15	3' UTR
chr1	167416003	167416114	13.9121	3.45923	+	POU2F1	ENSG00000143190.23	CDS
chr1	919630	919705	39.3966	4.53138	-	LINC02593	ENSG00000223764.2	Noncoding exon
chr1	919705	919719	26.6747	4.24756	-	LINC02593	ENSG00000223764.2	Noncoding exon
chr1	39385639	39385738	6.54279	4.1205	+	MACF1	ENSG00000127603.27	CDS
chr1	226994342	226994399	6.5457	3.86792	-	CDC42BPA	ENSG00000143776.18	CDS
chr1	201782752	201782839	21.5632	4.62714	+	NAV1	ENSG00000134369.15	CDS
chr1	201782699	201782752	10.1779	4.24094	+	NAV1	ENSG00000134369.15	CDS
chr1	201782641	201782681	10.4754	4.17919	+	NAV1	ENSG00000134369.15	CDS
chr1	201782586	201782641	5.3288	3.33529	+	NAV1	ENSG00000134369.15	CDS
chr1	201781099	201781272	6.7342	4.31417	+	NAV1	ENSG00000134369.15	CDS
chr1	109274783	109274814	21.7144	4.26593	+	CELSR2	ENSG00000143126.8	3' UTR
chr1	109274720	109274783	65.8143	3.65658	+	CELSR2	ENSG00000143126.8	3' UTR
chr1	116614099	116614120	9.64539	4.2025	-	IGSF3	ENSG00000143061.17	CDS
chr1	183143513	183143608	29.233	3.37857	+	LAMC1	ENSG00000135862.6	3' UTR
chr1	183143494	183143512	16.3774	3.3377	+	LAMC1	ENSG00000135862.6	3' UTR
chr1	151806930	151807022	4.22257	3.96714	-	RORC	ENSG00000143365.19	3' UTR
chr1	2185039	2185107	8.08509	3.11204	+	PRKCZ	ENSG00000067606.17	3' UTR
chr1	66372403	66372440	6.9907	4.51383	+	PDE4B	ENSG00000184588.18	CDS
chr1	201821852	201821923	9.4934	3.67393	+	NAV1	ENSG00000134369.15	3' UTR
chr1	33299240	33299261	8.49076	4.65643	+	ZNF362	ENSG00000160094.15	3' UTR
chr1	33299261	33299311	10.5584	3.8693	+	ZNF362	ENSG00000160094.15	3' UTR
chr1	226993979	226994150	45.4824	3.50478	-	CDC42BPA	ENSG00000143776.18	3' UTR
chr1	919745	919790	14.1394	4.45864	-	LINC02593	ENSG00000223764.2	Noncoding exon
chr1	919790	919834	7.05692	3.43723	-	LINC02593	ENSG00000223764.2	Noncoding exon
chr1	12509987	12510068	4.98196	3.50445	+	VPS13D	ENSG00000048707.15	3' UTR
chr1	116666505	116666556	22.2803	3.17996	-	IGSF3	ENSG00000143061.17	5' UTR
chr1	178916531	178916587	21.3431	4.84768	+	RALGPS2	ENSG00000116191.17	3' UTR
chr1	178916587	178916659	25.5947	4.61948	+	RALGPS2	ENSG00000116191.17	3' UTR
chr1	61088519	61088551	53.1934	3.37336	+	NFIA	ENSG00000162599.17	CDS
chr1	61088507	61088519	43.6591	3.25369	+	NFIA	ENSG00000162599.17	CDS
chr1	121387901	121387982	31.743	3.52475	+	SRGAP2C	ENSG00000171943.12	3' UTR
chr1	15066372	15066496	10.2755	4.79581	+	KAZN	ENSG00000189337.17	3' UTR
chr1	154945878	154945893	4.74584	3.08027	-	PBXIP1	ENSG00000163346.17	CDS
chr1	164563237	164563266	3.04951	3.15824	+	PBX1	ENSG00000185630.18	CDS
chr1	99688993	99689003	10.4444	3.1851	+	PALMD	ENSG00000099260.11	CDS
chr1	99688979	99688993	10.4444	3.06887	+	PALMD	ENSG00000099260.11	CDS
chr1	19683045	19683123	8.03408	3.83362	-	TMCO4	ENSG00000162542.13	CDS
chr1	19682963	19683045	14.202	3.59699	-	TMCO4	ENSG00000162542.13	CDS
chr1	92513678	92513852	9.88511	4.35654	-	EVI5	ENSG00000067208.14	CDS
chr1	944099	944179	43.4301	3.22672	+	SAMD11	ENSG00000187634.12	CDS
chr1	208026957	208027065	10.7557	5.4141	-	PLXNA2	ENSG00000076356.7	3' UTR
chr1	208027065	208027123	9.04121	4.78296	-	PLXNA2	ENSG00000076356.7	3' UTR
chr1	208026890	208026957	6.816	4.64992	-	PLXNA2	ENSG00000076356.7	3' UTR
chr1	214357603	214357670	4.14072	3.46612	-	PTPN14	ENSG00000152104.12	3' UTR
chr1	214657380	214657408	13.9583	3.33304	+	CENPF	ENSG00000117724.13	CDS
chr1	214657370	214657380	10.0661	3.19847	+	CENPF	ENSG00000117724.13	CDS
chr1	52237907	52237981	3.59864	3.70165	+	ZFYVE9	ENSG00000157077.14	CDS
chr1	206458653	206458797	18.6316	4.33174	+	SRGAP2	ENSG00000266028.7	CDS
chr1	175986974	175987100	4.98196	3.02347	-	COP1	ENSG00000143207.21	CDS
chr1	204469270	204469345	18.2187	3.03836	-	PIK3C2B	ENSG00000133056.13	CDS
chr1	203740871	203740950	9.07438	3.49781	+	ATP2B4	ENSG00000058668.14	3' UTR
chr1	202318520	202318602	16.0076	3.47732	+	LGR6	ENSG00000133067.17	CDS
chr1	10380776	10380847	8.22975	3.04631	+	KIF1B	ENSG00000054523.17	3' UTR
chr1	240492964	240493030	11.7053	4.51592	-	GREM2	ENSG00000180875.5	CDS
chr1	240492900	240492964	14.464	4.00337	-	GREM2	ENSG00000180875.5	3' UTR
chr1	178457824	178457914	11.238	5.06008	+	RASAL2	ENSG00000075391.16	CDS
chr1	92842655	92842683	9.40653	4.87588	-	DIPK1A	ENSG00000154511.12	3' UTR
chr1	6098731	6098852	11.4538	3.72029	+	KCNAB2	ENSG00000069424.15	3' UTR
chr1	17697335	17697420	29.3553	6.10702	+	ARHGEF10L	ENSG00000074964.17	CDS
chr1	17697278	17697330	15.0145	5.51706	+	ARHGEF10L	ENSG00000074964.17	CDS
chr1	64692098	64692201	19.3848	5.85584	+	CACHD1	ENSG00000158966.16	3' UTR
chr1	155478929	155478993	17.5156	3.13081	-	ASH1L	ENSG00000116539.13	CDS
chr1	232465146	232465249	3.96722	3.28893	-	SIPA1L2	ENSG00000116991.10	CDS
chr1	54226441	54226545	22.0787	3.93472	-	SSBP3	ENSG00000157216.15	3' UTR
chr1	214383549	214383557	24.5691	3.43653	-	PTPN14	ENSG00000152104.12	CDS
chr1	214383477	214383549	39.0123	3.27076	-	PTPN14	ENSG00000152104.12	CDS
chr1	942771	942782	43.6409	3.13405	+	SAMD11	ENSG00000187634.12	CDS
chr1	113683059	113683102	3.2092	3.04424	+	MAGI3	ENSG00000081026.19	CDS
chr1	918028	918060	11.064	4.10976	-	LINC02593	ENSG00000223764.2	Noncoding exon
chr1	81991243	81991287	7.1413	3.81627	+	ADGRL2	ENSG00000117114.19	3' UTR
chr1	232515088	232515189	5.10523	3.30836	-	SIPA1L2	ENSG00000116991.10	CDS
chr1	21881461	21881473	3.77682	3.23833	-	HSPG2	ENSG00000142798.20	CDS
chr1	64177913	64177982	5.98535	4.43757	+	ROR1	ENSG00000185483.12	CDS
chr1	214384422	214384509	41.4286	3.56017	-	PTPN14	ENSG00000152104.12	CDS
chr1	116589012	116589040	15.1976	3.71912	-	IGSF3	ENSG00000143061.17	CDS
chr1	116588962	116589012	17.25	3.63752	-	IGSF3	ENSG00000143061.17	CDS
chr1	201821169	201821224	8.49076	4.3633	+	NAV1	ENSG00000134369.15	3' UTR
chr1	10378432	10378464	10.9428	3.7347	+	KIF1B	ENSG00000054523.17	3' UTR
chr1	206463649	206463746	19.6621	4.37375	+	SRGAP2	ENSG00000266028.7	3' UTR
chr1	184795522	184795609	3.66688	3.42776	-	NIBAN1	ENSG00000135842.17	CDS
chr1	164559454	164559474	9.78733	3.44498	+	PBX1	ENSG00000185630.18	5' UTR
chr1	164559423	164559454	9.41979	3.17985	+	PBX1	ENSG00000185630.18	5' UTR
chr1	240493224	240493262	3.78888	3.58095	-	GREM2	ENSG00000180875.5	CDS
chr1	62273456	62273531	3.8518	3.09709	-	KANK4	ENSG00000132854.19	CDS
chr1	54226177	54226390	26.0476	5.05095	-	SSBP3	ENSG00000157216.15	3' UTR
chr1	116579669	116579743	53.5006	3.64796	-	IGSF3	ENSG00000143061.17	CDS
chr1	109252759	109252774	14.4001	3.26644	+	CELSR2	ENSG00000143126.8	CDS
chr1	109252774	109252796	13.8096	3.23416	+	CELSR2	ENSG00000143126.8	CDS
chr1	81943551	81943595	6.16971	3.0862	+	ADGRL2	ENSG00000117114.19	CDS
chr1	81943595	81943659	4.51285	3.05795	+	ADGRL2	ENSG00000117114.19	CDS
chr1	178442901	178443012	6.26193	4.96808	+	RASAL2	ENSG00000075391.16	CDS
chr1	46035992	46036020	12.398	3.0981	+	MAST2	ENSG00000086015.21	CDS
chr1	121387894	121387901	22.1774	3.55083	+	SRGAP2C	ENSG00000171943.12	3' UTR
chr1	121387875	121387894	4.88416	3.17065	+	SRGAP2C	ENSG00000171943.12	3' UTR
chr1	47774055	47774129	3.77682	3.66863	-	TRABD2B	ENSG00000269113.4	Distal intron
chr1	53594151	53594297	3.72305	3.82305	-	GLIS1	ENSG00000174332.5	CDS
chr1	45018056	45018099	9.43872	4.66327	-	ZSWIM5	ENSG00000162415.7	3' UTR
chr1	45018099	45018131	8.47459	4.52251	-	ZSWIM5	ENSG00000162415.7	3' UTR
chr1	213241356	213241400	7.30572	3.78758	+	RPS6KC1	ENSG00000136643.12	CDS
chr1	213241306	213241356	6.79613	3.43587	+	RPS6KC1	ENSG00000136643.12	CDS
chr1	12276628	12276705	8.42849	3.77772	+	VPS13D	ENSG00000048707.15	CDS
chr1	52238295	52238356	7.26039	4.40067	+	ZFYVE9	ENSG00000157077.14	CDS
chr1	45017732	45017781	5.71233	4.06459	-	ZSWIM5	ENSG00000162415.7	3' UTR
chr1	204617673	204617799	6.124	4.07261	-	LRRN2	ENSG00000170382.12	3' UTR
chr1	920602	920620	38.3514	4.45048	-	LINC02593	ENSG00000223764.2	Noncoding exon
chr1	920620	920659	32.9468	4.17569	-	LINC02593	ENSG00000223764.2	Noncoding exon
chr1	43591381	43591392	4.71323	3.061	+	PTPRF	ENSG00000142949.17	CDS
chr1	206454258	206454301	3.03833	3.60843	+	SRGAP2	ENSG00000266028.7	3' UTR
chr1	53244109	53244167	9.07812	3.982	-	LRP8	ENSG00000157193.18	3' UTR
chr1	920118	920190	35.2647	4.46458	-	LINC02593	ENSG00000223764.2	Noncoding exon
chr1	920190	920252	23.4846	4.26495	-	LINC02593	ENSG00000223764.2	Noncoding exon
chr1	920048	920118	14.6521	4.09735	-	LINC02593	ENSG00000223764.2	Noncoding exon
chr1	2185306	2185384	8.60034	3.77647	+	PRKCZ	ENSG00000067606.17	3' UTR
chr1	61277519	61277557	4.39363	4.33474	+	NFIA	ENSG00000162599.17	CDS
chr1	167415734	167415785	8.36555	3.50709	+	POU2F1	ENSG00000143190.23	CDS
chr1	167415680	167415734	6.71618	3.32542	+	POU2F1	ENSG00000143190.23	CDS
chr1	20941729	20941838	51.9456	4.13121	-	EIF4G3	ENSG00000075151.20	CDS
chr1	223002572	223002674	31.1693	4.45707	+	DISP1	ENSG00000154309.8	CDS
chr1	223002692	223002714	25.1496	4.34562	+	DISP1	ENSG00000154309.8	CDS
chr1	223002512	223002572	16.5128	4.15467	+	DISP1	ENSG00000154309.8	CDS
chr1	223002714	223002782	27.8324	4.04971	+	DISP1	ENSG00000154309.8	CDS
chr1	64691935	64692033	8.28161	4.12321	+	CACHD1	ENSG00000158966.16	3' UTR
chr1	245091232	245091502	8.364	3.40587	+	EFCAB2	ENSG00000203666.12	Distal intron
chr1	81943398	81943502	7.57295	3.60966	+	ADGRL2	ENSG00000117114.19	CDS
chr1	113683816	113683950	8.97613	3.40952	+	MAGI3	ENSG00000081026.19	CDS
chr1	64177784	64177824	3.19516	3.55273	+	ROR1	ENSG00000185483.12	CDS
chr1	20941593	20941617	15.1756	3.58185	-	EIF4G3	ENSG00000075151.20	CDS
chr1	20941531	20941593	17.1682	3.44535	-	EIF4G3	ENSG00000075151.20	CDS
chr1	107148663	107148810	13.4905	3.00157	+	NTNG1	ENSG00000162631.18	CDS
chr1	113683671	113683750	6.1986	3.81967	+	MAGI3	ENSG00000081026.19	CDS
chr1	116577129	116577196	42.2745	3.0348	-	IGSF3	ENSG00000143061.17	3' UTR
chr1	183926162	183926329	12.077	4.8102	+	RGL1	ENSG00000143344.15	CDS
chr1	116574612	116574661	12.3866	3.12057	-	IGSF3	ENSG00000143061.17	3' UTR
chr1	116574661	116574682	8.51272	3.00455	-	IGSF3	ENSG00000143061.17	3' UTR
chr1	61455359	61455465	16.6353	4.93226	+	NFIA	ENSG00000162599.17	CDS
chr1	204222383	204222427	8.10936	3.31637	-	PLEKHA6	ENSG00000143850.16	3' UTR
chr1	204222355	204222378	8.04815	3.17987	-	PLEKHA6	ENSG00000143850.16	3' UTR
chr1	204222427	204222447	4.64562	3.15887	-	PLEKHA6	ENSG00000143850.16	3' UTR
chr1	214384650	214384762	43.5558	3.71155	-	PTPN14	ENSG00000152104.12	CDS
chr1	201821224	201821279	8.66448	4.08311	+	NAV1	ENSG00000134369.15	3' UTR
chr1	43930987	43931080	12.1161	4.68562	+	ST3GAL3	ENSG00000126091.20	3' UTR
chr1	2185248	2185306	6.26927	3.55544	+	PRKCZ	ENSG00000067606.17	3' UTR
chr1	2185213	2185248	4.41101	3.03691	+	PRKCZ	ENSG00000067606.17	3' UTR
chr1	223005873	223005955	19.2325	4.03149	+	DISP1	ENSG00000154309.8	CDS
chr1	223005853	223005873	6.59603	3.30739	+	DISP1	ENSG00000154309.8	CDS
chr1	240492333	240492414	7.50015	4.44683	-	GREM2	ENSG00000180875.5	3' UTR
chr1	214384517	214384535	10.4796	3.1816	-	PTPN14	ENSG00000152104.12	CDS
chr1	227029096	227029132	9.56347	4.28379	-	CDC42BPA	ENSG00000143776.18	CDS
chr1	227029075	227029096	13.1753	3.82363	-	CDC42BPA	ENSG00000143776.18	CDS
chr1	227028894	227028915	19.2637	3.70441	-	CDC42BPA	ENSG00000143776.18	CDS
chr1	227028769	227028894	28.7822	3.63246	-	CDC42BPA	ENSG00000143776.18	CDS
chr1	227029001	227029075	18.2311	3.46289	-	CDC42BPA	ENSG00000143776.18	CDS
chr1	227028989	227029001	22.8602	3.38849	-	CDC42BPA	ENSG00000143776.18	CDS
chr1	12277006	12277038	10.3919	3.94754	+	VPS13D	ENSG00000048707.15	CDS
chr1	12277038	12277103	15.1633	3.73447	+	VPS13D	ENSG00000048707.15	CDS
chr1	81943174	81943251	7.25463	3.42216	+	ADGRL2	ENSG00000117114.19	CDS
chr1	62274768	62274841	4.88644	4.4326	-	KANK4	ENSG00000132854.19	CDS
chr1	206464327	206464399	6.87629	4.23833	+	SRGAP2	ENSG00000266028.7	3' UTR
chr1	201783632	201783743	11.5573	3.84761	+	NAV1	ENSG00000134369.15	CDS
chr1	201783598	201783627	5.34739	3.65427	+	NAV1	ENSG00000134369.15	CDS
chr1	20807224	20807265	4.64617	3.47617	-	EIF4G3	ENSG00000075151.20	3' UTR
chr1	47761015	47761076	3.08182	3.31483	-	TRABD2B	ENSG00000269113.4	3' UTR
chr1	65992985	65993058	16.2114	4.22418	+	PDE4B	ENSG00000184588.18	CDS
chr1	65992963	65992980	9.46081	3.82785	+	PDE4B	ENSG00000184588.18	CDS
chr1	29119331	29119438	4.99983	4.08973	+	EPB41	ENSG00000159023.21	3' UTR
chr1	109274649	109274658	34.4951	3.47805	+	CELSR2	ENSG00000143126.8	3' UTR
chr1	109274673	109274683	38.6174	3.38068	+	CELSR2	ENSG00000143126.8	3' UTR
chr1	155477896	155477996	22.6401	3.18256	-	ASH1L	ENSG00000116539.13	CDS
chr1	155478002	155478068	16.9358	3.00039	-	ASH1L	ENSG00000116539.13	CDS
chr1	23558244	23558259	400	3.77081	-	ID3	ENSG00000117318.9	3' UTR
chr1	206461499	206461589	31.3979	5.67765	+	SRGAP2	ENSG00000266028.7	3' UTR
chr1	206461405	206461498	34.0133	5.09638	+	SRGAP2	ENSG00000266028.7	CDS
chr1	33299435	33299473	21.8839	3.60836	+	ZNF362	ENSG00000160094.15	3' UTR
chr1	81943300	81943386	18.1867	3.40137	+	ADGRL2	ENSG00000117114.19	CDS
chr1	92842565	92842636	15.8131	5.76953	-	DIPK1A	ENSG00000154511.12	3' UTR
chr1	10378464	10378571	23.2139	3.19178	+	KIF1B	ENSG00000054523.17	3' UTR
chr1	6098547	6098567	5.60048	3.88776	+	KCNAB2	ENSG00000069424.15	CDS
chr1	6098567	6098593	6.17836	3.46513	+	KCNAB2	ENSG00000069424.15	CDS
chr1	6098593	6098665	10.3164	3.43646	+	KCNAB2	ENSG00000069424.15	3' UTR
chr1	204222134	204222246	6.12774	3.69013	-	PLEKHA6	ENSG00000143850.16	3' UTR
chr1	21572982	21573076	3.51732	3.94177	+	ALPL	ENSG00000162551.14	Distal intron
chr1	109251715	109251767	12.0918	4.22634	+	CELSR2	ENSG00000143126.8	CDS
chr1	109251767	109251818	12.0469	3.87528	+	CELSR2	ENSG00000143126.8	CDS
chr1	107571776	107571909	4.0819	3.9171	-	VAV3	ENSG00000134215.16	3' UTR
chr1	230280871	230280927	400	3.11657	+	GALNT2	ENSG00000143641.10	3' UTR
chr1	61455650	61455729	30.6568	5.29154	+	NFIA	ENSG00000162599.17	3' UTR
chr1	61455631	61455650	26.6512	5.20515	+	NFIA	ENSG00000162599.17	3' UTR
chr1	230280868	230280871	78.8549	3.11949	+	GALNT2	ENSG00000143641.10	3' UTR
chr1	53594474	53594587	3.85368	3.47231	-	GLIS1	ENSG00000174332.5	CDS
chr1	234323204	234323324	4.65543	4.33573	+	SLC35F3	ENSG00000183780.13	CDS
chr1	29119444	29119566	13.5639	4.30319	+	EPB41	ENSG00000159023.21	3' UTR
chr1	19682273	19682405	15.0052	4.21613	-	TMCO4	ENSG00000162542.13	3' UTR
chr1	113642092	113642117	35.8805	5.30734	+	MAGI3	ENSG00000081026.19	CDS
chr1	113642066	113642092	20.5529	4.99197	+	MAGI3	ENSG00000081026.19	CDS
chr1	12509011	12509083	35.4279	5.20078	+	VPS13D	ENSG00000048707.15	CDS
chr1	12508998	12509011	25.4072	5.16915	+	VPS13D	ENSG00000048707.15	CDS
chr1	12508931	12508998	25.0201	4.85886	+	VPS13D	ENSG00000048707.15	CDS
chr1	240492192	240492248	6.72527	4.43356	-	GREM2	ENSG00000180875.5	3' UTR
chr1	203683286	203683367	80.885	3.78327	+	ATP2B4	ENSG00000058668.14	CDS
chr1	109274687	109274720	68.5603	3.53785	+	CELSR2	ENSG00000143126.8	3' UTR
chr1	33299473	33299532	40.6355	3.83573	+	ZNF362	ENSG00000160094.15	3' UTR
chr1	43930947	43930986	6.77402	3.7731	+	ST3GAL3	ENSG00000126091.20	3' UTR
chr1	61088467	61088507	33.4739	3.02482	+	NFIA	ENSG00000162599.17	CDS
chr1	21219685	21219741	64.5874	3.03083	-	ECE1	ENSG00000117298.16	3' UTR
chr1	201822343	201822429	14.6612	4.68175	+	NAV1	ENSG00000134369.15	3' UTR
chr1	234323794	234323876	3.344	4.28795	+	SLC35F3	ENSG00000183780.13	3' UTR
chr1	109273759	109273841	9.87533	3.12951	+	CELSR2	ENSG00000143126.8	5' splice site
chr1	81990592	81990654	8.2691	3.06058	+	ADGRL2	ENSG00000117114.19	CDS
chr1	203739879	203739927	29.1367	3.61592	+	ATP2B4	ENSG00000058668.14	3' UTR
chr1	203740007	203740102	21.4746	3.40525	+	ATP2B4	ENSG00000058668.14	3' UTR
chr1	203739927	203739976	28.1221	3.32883	+	ATP2B4	ENSG00000058668.14	3' UTR
chr1	203739981	203740007	10.378	3.13631	+	ATP2B4	ENSG00000058668.14	3' UTR
chr1	45019126	45019194	7.41685	4.3897	-	ZSWIM5	ENSG00000162415.7	CDS
chr1	81990503	81990530	18.8943	3.37291	+	ADGRL2	ENSG00000117114.19	CDS
chr1	81990530	81990592	18.1762	3.22097	+	ADGRL2	ENSG00000117114.19	CDS
chr1	109251886	109251919	9.3367	4.11597	+	CELSR2	ENSG00000143126.8	CDS
chr1	109251874	109251886	9.53865	3.72316	+	CELSR2	ENSG00000143126.8	CDS
chr1	201820131	201820168	24.6359	5.00655	+	NAV1	ENSG00000134369.15	3' UTR
chr1	201820168	201820196	28.6496	4.54134	+	NAV1	ENSG00000134369.15	3' UTR
chr1	39388502	39388527	9.18866	3.63608	+	MACF1	ENSG00000127603.27	CDS
chr1	39388527	39388556	9.18439	3.27227	+	MACF1	ENSG00000127603.27	CDS
chr1	107324563	107324642	16.5168	5.6335	+	NTNG1	ENSG00000162631.18	CDS
chr1	107324520	107324563	11.8215	5.2288	+	NTNG1	ENSG00000162631.18	CDS
chr1	107324491	107324520	3.19516	3.55273	+	NTNG1	ENSG00000162631.18	CDS
chr1	208023070	208023137	6.72836	4.64981	-	PLXNA2	ENSG00000076356.7	3' UTR
chr1	208023154	208023225	5.57695	4.12918	-	PLXNA2	ENSG00000076356.7	3' UTR
chr1	56997973	56998050	5.43324	4.79678	-	DAB1	ENSG00000173406.15	3' UTR
chr1	213241992	213242045	12.7661	3.47054	+	RPS6KC1	ENSG00000136643.12	CDS
chr1	52237683	52237759	6.48492	4.06322	+	ZFYVE9	ENSG00000157077.14	CDS
chr1	203683196	203683286	71.7783	3.73186	+	ATP2B4	ENSG00000058668.14	CDS
chr1	203683144	203683196	9.1154	3.42164	+	ATP2B4	ENSG00000058668.14	5' UTR
chr1	54226839	54226919	13.0139	3.34163	-	SSBP3	ENSG00000157216.15	3' UTR
chr1	178916370	178916461	10.155	4.28091	+	RALGPS2	ENSG00000116191.17	3' UTR
chr1	107148183	107148247	4.88416	3.80751	+	NTNG1	ENSG00000162631.18	5' UTR
chr1	197510432	197510604	13.9633	4.54398	-	DENND1B	ENSG00000213047.13	CDS
chr1	223005111	223005186	13.9768	3.79852	+	DISP1	ENSG00000154309.8	CDS
chr1	164559479	164559537	19.3783	3.71756	+	PBX1	ENSG00000185630.18	5' UTR
chr1	56997631	56997769	13.3632	4.86361	-	DAB1	ENSG00000173406.15	3' UTR
chr1	52238759	52238812	10.1577	5.47009	+	ZFYVE9	ENSG00000157077.14	CDS
chr1	52238695	52238753	8.27571	4.00356	+	ZFYVE9	ENSG00000157077.14	CDS
chr1	920595	920602	36.8561	4.3968	-	LINC02593	ENSG00000223764.2	Noncoding exon
chr1	920541	920595	53.8357	4.32346	-	LINC02593	ENSG00000223764.2	Noncoding exon
chr1	153690545	153690603	6.72996	3.50159	+	NPR1	ENSG00000169418.10	Proximal intron
chr1	64178769	64178810	4.86867	4.27909	+	ROR1	ENSG00000185483.12	CDS
chr1	64178810	64178933	10.5584	3.60936	+	ROR1	ENSG00000185483.12	CDS
chr1	6099271	6099346	4.86487	3.38327	+	KCNAB2	ENSG00000069424.15	3' UTR
chr1	178443021	178443091	4.2781	4.33474	+	RASAL2	ENSG00000075391.16	CDS
chr1	206454478	206454595	6.46318	3.6739	+	SRGAP2	ENSG00000266028.7	3' UTR
chr1	43591260	43591280	5.81228	3.31864	+	PTPRF	ENSG00000142949.17	CDS
chr1	43591198	43591260	13.0001	3.1698	+	PTPRF	ENSG00000142949.17	CDS
chr1	180884417	180884502	79.1055	3.24324	+	XPR1	ENSG00000143324.14	3' UTR
chr1	57015049	57015158	9.95207	4.54871	-	DAB1	ENSG00000173406.15	CDS
chr1	57015158	57015220	10.4754	3.94657	-	DAB1	ENSG00000173406.15	CDS
chr1	23558018	23558061	36.384	3.04742	-	ID3	ENSG00000117318.9	3' UTR
chr1	51356654	51356824	10.5584	3.48098	-	EPS15	ENSG00000085832.17	CDS
chr1	109253010	109253068	16.5797	3.61158	+	CELSR2	ENSG00000143126.8	CDS
chr1	53244731	53244822	12.8662	3.71292	-	LRP8	ENSG00000157193.18	3' UTR
chr1	109253255	109253267	21.2654	3.43794	+	CELSR2	ENSG00000143126.8	CDS
chr1	15066208	15066287	6.72836	4.24629	+	KAZN	ENSG00000189337.17	3' UTR
chr1	203739736	203739815	35.5954	3.85937	+	ATP2B4	ENSG00000058668.14	CDS
chr1	203739717	203739736	23.5528	3.8164	+	ATP2B4	ENSG00000058668.14	CDS
chr1	203739699	203739717	5.87762	3.0474	+	ATP2B4	ENSG00000058668.14	CDS
chr1	167415582	167415669	6.6765	3.13586	+	POU2F1	ENSG00000143190.23	CDS
chr1	213241637	213241721	8.93319	3.64072	+	RPS6KC1	ENSG00000136643.12	CDS
chr1	213241721	213241796	8.18686	3.59087	+	RPS6KC1	ENSG00000136643.12	CDS
chr1	17697441	17697539	27.011	5.37169	+	ARHGEF10L	ENSG00000074964.17	3' UTR
chr1	214357815	214357896	10.378	3.1979	-	PTPN14	ENSG00000152104.12	3' UTR
chr1	214357896	214357994	16.2617	3.13854	-	PTPN14	ENSG00000152104.12	CDS
chr1	21219080	21219090	52.0815	3.07406	-	ECE1	ENSG00000117298.16	3' UTR
chr1	121392160	121392240	3.89873	3.29323	+	SRGAP2C	ENSG00000171943.12	3' UTR
chr1	214383373	214383470	63.6196	3.42071	-	PTPN14	ENSG00000152104.12	CDS
chr1	214383470	214383475	47.2747	3.35606	-	PTPN14	ENSG00000152104.12	CDS
chr1	184619740	184619842	5.24607	3.0057	+	C1orf21	ENSG00000116667.14	3' UTR
chr1	201821942	201821985	8.23736	3.80102	+	NAV1	ENSG00000134369.15	3' UTR
chr1	201821926	201821942	9.67018	3.71152	+	NAV1	ENSG00000134369.15	3' UTR
chr1	41382540	41382591	12.0513	3.32057	+	FOXO6	ENSG00000204060.7	CDS
chr1	41382591	41382669	17.8451	3.11581	+	FOXO6	ENSG00000204060.7	CDS
chr1	23558259	23558355	400	3.7231	-	ID3	ENSG00000117318.9	3' UTR
chr1	92843069	92843138	21.6836	4.97664	-	DIPK1A	ENSG00000154511.12	3' UTR
chr1	66372973	66373076	22.7579	5.59956	+	PDE4B	ENSG00000184588.18	3' UTR
chr1	116577419	116577430	23.1804	3.47117	-	IGSF3	ENSG00000143061.17	CDS
chr1	116577291	116577309	50.8711	3.2872	-	IGSF3	ENSG00000143061.17	3' UTR
chr1	116577430	116577438	9.62843	3.25556	-	IGSF3	ENSG00000143061.17	CDS
chr1	116577367	116577419	25.679	3.2189	-	IGSF3	ENSG00000143061.17	CDS
chr1	116577311	116577341	50.7833	3.20691	-	IGSF3	ENSG00000143061.17	CDS
chr1	116577256	116577291	50.9938	3.14377	-	IGSF3	ENSG00000143061.17	3' UTR
chr1	116577241	116577248	44.1711	3.01279	-	IGSF3	ENSG00000143061.17	3' UTR
chr1	61455584	61455631	18.0525	4.94083	+	NFIA	ENSG00000162599.17	3' UTR
chr1	61455534	61455584	11.7813	4.16873	+	NFIA	ENSG00000162599.17	3' UTR
chr1	20941838	20941906	24.1636	3.94575	-	EIF4G3	ENSG00000075151.20	CDS
chr1	223003931	223003982	27.011	4.39614	+	DISP1	ENSG00000154309.8	CDS
chr1	223003900	223003931	14.9672	3.73468	+	DISP1	ENSG00000154309.8	CDS
chr1	61455764	61455801	9.32014	5.3192	+	NFIA	ENSG00000162599.17	3' UTR
chr1	61455801	61455855	10.4882	4.82365	+	NFIA	ENSG00000162599.17	3' UTR
chr1	109274530	109274589	29.6834	3.13063	+	CELSR2	ENSG00000143126.8	3' UTR
chr1	12277868	12277930	10.7557	4.1783	+	VPS13D	ENSG00000048707.15	CDS
chr1	12277683	12277785	10.4841	3.54991	+	VPS13D	ENSG00000048707.15	CDS
chr1	92513582	92513678	3.24675	3.75884	-	EVI5	ENSG00000067208.14	CDS
chr1	56996496	56996547	3.24675	4.38241	-	DAB1	ENSG00000173406.15	3' UTR
chr1	208028854	208028926	4.3345	4.08105	-	PLXNA2	ENSG00000076356.7	CDS
chr1	45088062	45088143	4.39874	3.7284	-	ZSWIM5	ENSG00000162415.7	CDS
chr1	109253237	109253255	8.69001	3.29965	+	CELSR2	ENSG00000143126.8	CDS
chr1	109253267	109253281	21.8839	3.35146	+	CELSR2	ENSG00000143126.8	CDS
chr1	109253281	109253362	42.6174	3.25106	+	CELSR2	ENSG00000143126.8	CDS
chr1	178458191	178458266	20.0677	5.15344	+	RASAL2	ENSG00000075391.16	CDS
chr1	10629976	10630044	6.67586	4.01513	+	PEX14	ENSG00000142655.13	CDS
chr1	178473864	178473961	6.25655	4.4574	+	RASAL2	ENSG00000075391.16	3' UTR
chr1	66372579	66372621	31.9169	6.49251	+	PDE4B	ENSG00000184588.18	CDS
chr1	66372528	66372569	27.595	5.96431	+	PDE4B	ENSG00000184588.18	CDS
chr1	39387438	39387541	12.7614	4.37298	+	MACF1	ENSG00000127603.27	CDS
chr1	184794683	184794770	5.58916	3.57014	-	NIBAN1	ENSG00000135842.17	3' UTR
chr1	116576880	116576917	12.738	3.67039	-	IGSF3	ENSG00000143061.17	3' UTR
chr1	223005767	223005824	13.3178	5.15161	+	DISP1	ENSG00000154309.8	CDS
chr1	223005741	223005767	15.5237	4.51588	+	DISP1	ENSG00000154309.8	CDS
chr1	223005684	223005741	21.9225	4.44461	+	DISP1	ENSG00000154309.8	CDS
chr1	223005644	223005684	14.743	4.22403	+	DISP1	ENSG00000154309.8	CDS
chr1	12277563	12277637	5.87762	3.43356	+	VPS13D	ENSG00000048707.15	CDS
chr1	226994181	226994242	5.35409	3.14145	-	CDC42BPA	ENSG00000143776.18	3' UTR
chr1	64691804	64691903	6.68684	3.66133	+	CACHD1	ENSG00000158966.16	3' UTR
chr1	240492415	240492485	20.2776	5.16591	-	GREM2	ENSG00000180875.5	3' UTR
chr1	240492485	240492508	9.07812	4.12091	-	GREM2	ENSG00000180875.5	3' UTR
chr1	240492508	240492529	4.88644	3.90428	-	GREM2	ENSG00000180875.5	3' UTR
chr1	109251401	109251428	14.9218	3.54715	+	CELSR2	ENSG00000143126.8	CDS
chr1	19682405	19682460	6.72996	4.27664	-	TMCO4	ENSG00000162542.13	3' UTR
chr1	10629891	10629965	28.4744	4.27559	+	PEX14	ENSG00000142655.13	CDS
chr1	10629839	10629891	20.6714	4.23682	+	PEX14	ENSG00000142655.13	CDS
chr1	116614013	116614084	20.8693	3.81034	-	IGSF3	ENSG00000143061.17	CDS
chr1	205531837	205531917	3.77428	3.34648	+	CDK18	ENSG00000117266.15	3' UTR
chr1	206455898	206456103	14.9446	4.80273	+	SRGAP2	ENSG00000266028.7	3' UTR
chr1	917087	917102	6.97642	3.38711	-	LINC02593	ENSG00000223764.2	Noncoding exon
chr1	66372621	66372784	50.8421	6.32425	+	PDE4B	ENSG00000184588.18	CDS
chr1	64179317	64179396	4.60836	4.68967	+	ROR1	ENSG00000185483.12	3' UTR
chr1	183926809	183926904	6.2163	4.69736	+	RGL1	ENSG00000143344.15	3' UTR
chr1	28987571	28987617	18.7987	4.39337	+	EPB41	ENSG00000159023.21	CDS
chr1	53244573	53244630	8.73163	3.69611	-	LRP8	ENSG00000157193.18	3' UTR
chr1	53244630	53244688	8.8453	3.44045	-	LRP8	ENSG00000157193.18	3' UTR
chr1	113684117	113684257	15.0927	4.37692	+	MAGI3	ENSG00000081026.19	3' UTR
chr1	47765389	47765493	16.1662	5.9694	-	TRABD2B	ENSG00000269113.4	3' UTR
chr1	47765493	47765614	23.5907	5.50822	-	TRABD2B	ENSG00000269113.4	3' UTR
chr1	61088552	61088629	54.6286	3.74277	+	NFIA	ENSG00000162599.17	CDS
chr1	17697676	17697724	6.73292	4.89512	+	ARHGEF10L	ENSG00000074964.17	3' UTR
chr1	64178651	64178692	4.1101	3.70244	+	ROR1	ENSG00000185483.12	CDS
chr1	201820076	201820131	17.5422	4.7064	+	NAV1	ENSG00000134369.15	3' UTR
chr1	116576706	116576789	31.0081	3.59665	-	IGSF3	ENSG00000143061.17	3' UTR
chr1	201821320	201821386	6.31097	3.94482	+	NAV1	ENSG00000134369.15	3' UTR
chr1	175944858	175944994	12.9768	3.65524	-	COP1	ENSG00000143207.21	3' UTR
chr1	167416118	167416209	12.738	3.53176	+	POU2F1	ENSG00000143190.23	3' UTR
chr1	920475	920541	29.3872	4.01765	-	LINC02593	ENSG00000223764.2	Noncoding exon
chr1	116600108	116600119	6.71618	3.7711	-	IGSF3	ENSG00000143061.17	CDS
chr1	208025757	208025910	16.0852	5.2525	-	PLXNA2	ENSG00000076356.7	3' UTR
chr1	52346240	52346312	3.34513	3.76158	+	ZFYVE9	ENSG00000157077.14	3' UTR
chr1	167415858	167415951	14.3261	3.20848	+	POU2F1	ENSG00000143190.23	3' UTR
chr1	116603644	116603708	13.6336	4.11722	-	IGSF3	ENSG00000143061.17	CDS
chr1	208022548	208022626	4.06131	4.386	-	PLXNA2	ENSG00000076356.7	3' UTR
chr1	919720	919745	14.0017	3.94439	-	LINC02593	ENSG00000223764.2	Noncoding exon
chr1	64177590	64177621	7.72734	4.47831	+	ROR1	ENSG00000185483.12	CDS
chr1	64177561	64177590	7.1413	3.62349	+	ROR1	ENSG00000185483.12	CDS
chr1	64177533	64177557	3.42709	3.48672	+	ROR1	ENSG00000185483.12	CDS
chr1	155338295	155338334	7.28709	3.95463	-	ASH1L	ENSG00000116539.13	CDS
chr1	155338334	155338352	6.78871	3.7333	-	ASH1L	ENSG00000116539.13	CDS
chr1	52238974	52239072	7.54178	4.4209	+	ZFYVE9	ENSG00000157077.14	CDS
chr1	54225819	54225911	59.4625	4.67527	-	SSBP3	ENSG00000157216.15	3' UTR
chr1	54225911	54225964	26.5895	4.23649	-	SSBP3	ENSG00000157216.15	3' UTR
chr1	213242074	213242156	27.8279	3.79011	+	RPS6KC1	ENSG00000136643.12	CDS
chr1	109251428	109251461	22.5662	3.18459	+	CELSR2	ENSG00000143126.8	CDS
chr1	109251461	109251528	27.714	3.11215	+	CELSR2	ENSG00000143126.8	CDS
chr1	213272725	213272825	5.71734	4.40841	+	RPS6KC1	ENSG00000136643.12	3' UTR
chr1	201822601	201822658	20.2506	5.0156	+	NAV1	ENSG00000134369.15	3' UTR
chr1	201822662	201822715	24.23	4.96011	+	NAV1	ENSG00000134369.15	3' UTR
chr1	64691419	64691500	7.24816	4.86361	+	CACHD1	ENSG00000158966.16	CDS
chr1	10378308	10378399	19.0171	3.18729	+	KIF1B	ENSG00000054523.17	CDS
chr1	155337630	155337655	3.41798	3.01418	-	ASH1L	ENSG00000116539.13	3' UTR
chr1	3733113	3733189	3.51732	4.18582	+	TP73	ENSG00000078900.15	3' UTR
chr1	116574809	116574889	24.3844	3.5951	-	IGSF3	ENSG00000143061.17	3' UTR
chr1	47773819	47773902	6.36085	4.47009	-	TRABD2B	ENSG00000269113.4	Distal intron
chr1	164559815	164559834	22.6333	4.22344	+	PBX1	ENSG00000185630.18	CDS
chr1	164559834	164559870	27.1028	4.20645	+	PBX1	ENSG00000185630.18	CDS
chr1	164559872	164559907	35.9821	4.0335	+	PBX1	ENSG00000185630.18	CDS
chr1	164559917	164559934	28.6714	3.84148	+	PBX1	ENSG00000185630.18	CDS
chr1	164559907	164559914	19.6858	3.82098	+	PBX1	ENSG00000185630.18	CDS
chr1	164559934	164560011	31.7165	3.70791	+	PBX1	ENSG00000185630.18	CDS
chr1	164559780	164559815	6.72527	3.16271	+	PBX1	ENSG00000185630.18	5' UTR
chr1	920295	920393	18.8934	4.24416	-	LINC02593	ENSG00000223764.2	Noncoding exon
chr1	204619274	204619385	4.3345	4.07024	-	LRRN2	ENSG00000170382.12	CDS
chr1	203740788	203740871	7.92687	3.34677	+	ATP2B4	ENSG00000058668.14	3' UTR
chr1	184795620	184795713	11.6694	4.00626	-	NIBAN1	ENSG00000135842.17	CDS
chr1	184795713	184795757	9.10027	3.97784	-	NIBAN1	ENSG00000135842.17	CDS
chr1	184795757	184795810	4.94195	3.55151	-	NIBAN1	ENSG00000135842.17	CDS
chr1	214384509	214384517	22.7868	3.52274	-	PTPN14	ENSG00000152104.12	CDS
chr1	64179096	64179188	7.73609	4.37753	+	ROR1	ENSG00000185483.12	3' UTR
chr1	64177621	64177711	13.4167	5.01023	+	ROR1	ENSG00000185483.12	CDS
chr1	168045189	168045229	4.05879	3.19874	+	DCAF6	ENSG00000143164.15	CDS
chr1	168045097	168045189	7.34436	3.06262	+	DCAF6	ENSG00000143164.15	CDS
chr1	20864480	20864507	3.66688	3.22443	-	EIF4G3	ENSG00000075151.20	CDS
chr1	113642117	113642183	35.6799	5.06495	+	MAGI3	ENSG00000081026.19	CDS
chr1	113642183	113642271	21.1653	4.51915	+	MAGI3	ENSG00000081026.19	CDS
chr1	29119672	29119744	8.403	3.84901	+	EPB41	ENSG00000159023.21	3' UTR
chr1	159009903	159009991	6.97642	3.44437	+	IFI16	ENSG00000163565.18	5' UTR
chr1	61461094	61461255	27.2509	6.122	+	NFIA	ENSG00000162599.17	3' UTR
chr1	29117222	29117283	9.69865	3.98486	+	EPB41	ENSG00000159023.21	3' UTR
chr1	29117162	29117222	7.5011	3.57446	+	EPB41	ENSG00000159023.21	3' UTR
chr1	29117047	29117162	7.74211	3.26329	+	EPB41	ENSG00000159023.21	3' UTR
chr1	92843271	92843393	33.6956	5.71186	-	DIPK1A	ENSG00000154511.12	CDS
chr1	151807405	151807468	5.63881	4.20585	-	RORC	ENSG00000143365.19	3' UTR
chr1	151807306	151807405	6.67586	3.66264	-	RORC	ENSG00000143365.19	3' UTR
chr1	47765710	47765784	3.85368	4.28583	-	TRABD2B	ENSG00000269113.4	3' UTR
chr1	39388405	39388501	10.4237	4.37356	+	MACF1	ENSG00000127603.27	CDS
chr1	203739855	203739879	24.8511	3.99639	+	ATP2B4	ENSG00000058668.14	3' UTR
chr1	203739833	203739855	14.6783	3.6362	+	ATP2B4	ENSG00000058668.14	CDS
chr1	20806590	20806690	6.37541	3.11555	-	EIF4G3	ENSG00000075151.20	3' UTR
chr1	202318602	202318671	15.4565	3.52618	+	LGR6	ENSG00000133067.17	CDS
chr1	178458266	178458392	33.57	5.35462	+	RASAL2	ENSG00000075391.16	CDS
chr1	61455938	61456004	9.73981	4.615	+	NFIA	ENSG00000162599.17	3' UTR
chr1	10638714	10638816	3.24675	3.44962	-	CASZ1	ENSG00000130940.15	3' UTR
chr1	3733538	3733588	8.69884	3.98739	+	TP73	ENSG00000078900.15	3' UTR
chr1	3733478	3733538	5.29352	3.73461	+	TP73	ENSG00000078900.15	3' UTR
chr1	3733422	3733477	3.58215	3.17771	+	TP73	ENSG00000078900.15	3' UTR
chr1	3733629	3733718	6.66242	3.5273	+	TP73	ENSG00000078900.15	3' UTR
chr1	3733588	3733623	3.95539	3.15022	+	TP73	ENSG00000078900.15	3' UTR
chr1	54609153	54609189	4.2781	4.21089	+	ACOT11	ENSG00000162390.17	3' UTR
chr1	54609189	54609277	7.54178	4.15408	+	ACOT11	ENSG00000162390.17	3' UTR
chr1	214353828	214353936	3.01738	3.36657	-	PTPN14	ENSG00000152104.12	Distal intron (ncRNA)
chr1	113683236	113683359	14.2284	5.5573	+	MAGI3	ENSG00000081026.19	CDS
chr1	33299540	33299615	40.4374	3.79557	+	ZNF362	ENSG00000160094.15	3' UTR
chr1	33299532	33299540	35.8766	3.71872	+	ZNF362	ENSG00000160094.15	3' UTR
chr1	21218383	21218389	20.3646	3.13966	-	ECE1	ENSG00000117298.16	3' UTR
chr1	21218333	21218383	25.6583	3.00764	-	ECE1	ENSG00000117298.16	3' UTR
chr1	64691642	64691717	5.99649	4.32839	+	CACHD1	ENSG00000158966.16	3' UTR
chr1	109252990	109253010	12.0918	3.87114	+	CELSR2	ENSG00000143126.8	CDS
chr1	109250866	109250905	9.15174	3.44171	+	CELSR2	ENSG00000143126.8	CDS
chr1	109250906	109250981	14.1485	3.27724	+	CELSR2	ENSG00000143126.8	CDS
chr1	23559435	23559440	60.8196	4.04482	-	ID3	ENSG00000117318.9	5' UTR
chr1	87104653	87104721	29.5731	3.33462	+	HS2ST1	ENSG00000153936.17	CDS
chr1	87104721	87104838	39.8597	3.33087	+	HS2ST1	ENSG00000153936.17	Distal intron
chr1	223003982	223004088	28.7395	4.84108	+	DISP1	ENSG00000154309.8	CDS
chr1	20864521	20864624	10.3961	3.27701	-	EIF4G3	ENSG00000075151.20	CDS
chr1	223005264	223005328	24.9657	4.78164	+	DISP1	ENSG00000154309.8	CDS
chr1	223005221	223005264	19.296	4.65551	+	DISP1	ENSG00000154309.8	CDS
chr1	99689003	99689087	21.5264	3.21194	+	PALMD	ENSG00000099260.11	CDS
chr1	235759395	235759494	4.31751	3.31687	-	LYST	ENSG00000143669.13	CDS
chr1	223002789	223002886	37.7709	4.00417	+	DISP1	ENSG00000154309.8	CDS
chr1	183926492	183926556	4.16105	4.2704	+	RGL1	ENSG00000143344.15	3' UTR
chr1	20942084	20942103	8.74301	3.91185	-	EIF4G3	ENSG00000075151.20	CDS
chr1	20942068	20942084	11.7499	3.63773	-	EIF4G3	ENSG00000075151.20	CDS
chr1	20941986	20942068	20.5622	3.59033	-	EIF4G3	ENSG00000075151.20	CDS
chr1	23559370	23559435	80.6227	4.10139	-	ID3	ENSG00000117318.9	CDS
chr1	24358173	24358299	6.07103	3.2028	-	STPG1	ENSG00000001460.18	3' UTR
chr1	24358299	24358363	5.58916	3.05562	-	STPG1	ENSG00000001460.18	3' UTR
chr1	201822886	201822971	21.3794	4.67035	+	NAV1	ENSG00000134369.15	3' UTR
chr1	56997279	56997355	5.21446	4.62404	-	DAB1	ENSG00000173406.15	3' UTR
chr1	197510634	197510788	19.6176	4.94388	-	DENND1B	ENSG00000213047.13	CDS
chr1	223003463	223003515	13.7093	4.52375	+	DISP1	ENSG00000154309.8	CDS
chr1	12568151	12568193	7.39588	3.51971	-	DHRS3	ENSG00000162496.9	3' UTR
chr1	12568055	12568151	7.9485	3.25121	-	DHRS3	ENSG00000162496.9	3' UTR
chr1	12277103	12277200	13.5192	3.36464	+	VPS13D	ENSG00000048707.15	CDS
chr1	91683521	91683685	6.26193	4.18907	-	TGFBR3	ENSG00000069702.11	3' UTR
chr1	20807005	20807035	5.15779	4.06742	-	EIF4G3	ENSG00000075151.20	3' UTR
chr1	228295378	228295456	3.14816	3.06794	+	OBSCN	ENSG00000154358.21	Proximal intron
chr1	151806647	151806745	6.1986	4.54892	-	RORC	ENSG00000143365.19	3' UTR
chr1	11107306	11107363	8.19182	3.14636	-	MTOR	ENSG00000198793.13	3' UTR
chr1	23558179	23558243	400	3.75417	-	ID3	ENSG00000117318.9	3' UTR
chr1	6099569	6099660	8.9455	3.30059	+	KCNAB2	ENSG00000069424.15	3' UTR
chr1	23559446	23559457	29.8155	3.52903	-	ID3	ENSG00000117318.9	5' UTR
chr1	201820228	201820315	30.3903	4.50796	+	NAV1	ENSG00000134369.15	3' UTR
chr1	201820196	201820228	29.7533	4.49466	+	NAV1	ENSG00000134369.15	3' UTR
chr1	201820315	201820364	8.58373	4.00782	+	NAV1	ENSG00000134369.15	3' UTR
chr1	208027123	208027198	8.33837	4.79848	-	PLXNA2	ENSG00000076356.7	3' UTR
chr1	113642279	113642342	9.74524	4.13927	+	MAGI3	ENSG00000081026.19	CDS
chr1	116576790	116576849	38.7275	3.67769	-	IGSF3	ENSG00000143061.17	3' UTR
chr1	116576857	116576880	27.5784	3.60112	-	IGSF3	ENSG00000143061.17	3' UTR
chr1	109252796	109252818	20.6714	3.39771	+	CELSR2	ENSG00000143126.8	CDS
chr1	109252818	109252873	21.687	3.21015	+	CELSR2	ENSG00000143126.8	CDS
chr1	227028676	227028725	6.41911	3.18886	-	CDC42BPA	ENSG00000143776.18	CDS
chr1	180884408	180884413	42.5891	3.11779	+	XPR1	ENSG00000143324.14	3' UTR
chr1	180884397	180884408	47.2691	3.10157	+	XPR1	ENSG00000143324.14	3' UTR
chr1	66372499	66372528	19.555	5.28062	+	PDE4B	ENSG00000184588.18	CDS
chr1	66372467	66372498	10.4991	5.01744	+	PDE4B	ENSG00000184588.18	CDS
chr1	45018270	45018340	20.5807	5.35394	-	ZSWIM5	ENSG00000162415.7	3' UTR
chr1	45018340	45018385	15.8042	5.04064	-	ZSWIM5	ENSG00000162415.7	3' UTR
chr1	240492567	240492673	26.8592	5.19996	-	GREM2	ENSG00000180875.5	3' UTR
chr1	201782424	201782523	6.48492	4.24636	+	NAV1	ENSG00000134369.15	CDS
chr1	206461199	206461310	14.1677	4.41367	+	SRGAP2	ENSG00000266028.7	CDS
chr1	206461095	206461199	9.11638	3.84102	+	SRGAP2	ENSG00000266028.7	CDS
chr1	206463959	206464039	12.8692	5.40318	+	SRGAP2	ENSG00000266028.7	3' UTR
chr1	206464039	206464076	13.4558	4.76144	+	SRGAP2	ENSG00000266028.7	3' UTR
chr1	206464076	206464165	13.9206	4.68777	+	SRGAP2	ENSG00000266028.7	3' UTR
chr1	92842797	92842870	22.2063	5.50049	-	DIPK1A	ENSG00000154511.12	3' UTR
chr1	178473258	178473373	18.8954	5.85999	+	RASAL2	ENSG00000075391.16	3' UTR
chr1	178473373	178473465	13.3809	5.33212	+	RASAL2	ENSG00000075391.16	3' UTR
chr1	178473226	178473258	3.60648	4.13172	+	RASAL2	ENSG00000075391.16	CDS
chr1	201648900	201649047	11.7963	3.17548	+	NAV1	ENSG00000134369.15	CDS
chr1	164846805	164846976	10.6489	3.87946	+	PBX1	ENSG00000185630.18	3' UTR
chr1	180884413	180884417	65.9625	3.16981	+	XPR1	ENSG00000143324.14	3' UTR
chr1	12276039	12276121	8.12948	3.19163	+	VPS13D	ENSG00000048707.15	CDS
chr1	56996566	56996654	3.51732	3.76641	-	DAB1	ENSG00000173406.15	3' UTR
chr10	75030237	75030406	29.925	5.6012	+	KAT6B	ENSG00000156650.14	CDS
chr10	113165687	113165778	14.8443	4.3153	+	TCF7L2	ENSG00000148737.17	CDS
chr10	103612851	103612919	25.7712	3.34592	-	SH3PXD2A	ENSG00000107957.16	CDS
chr10	48450586	48450746	5.98535	4.52201	-	ARHGAP22	ENSG00000128805.14	CDS
chr10	103600199	103600213	14.1298	4.492	-	SH3PXD2A	ENSG00000107957.16	3' UTR
chr10	103600171	103600184	13.2905	4.2318	-	SH3PXD2A	ENSG00000107957.16	3' UTR
chr10	12828886	12828962	16.4052	5.54271	+	CAMK1D	ENSG00000183049.12	CDS
chr10	103600090	103600130	23.2868	3.94398	-	SH3PXD2A	ENSG00000107957.16	3' UTR
chr10	86924125	86924245	3.76243	3.23517	+	BMPR1A	ENSG00000107779.13	3' UTR
chr10	15212823	15212914	4.16091	3.52064	-	FAM171A1	ENSG00000148468.17	3' UTR
chr10	122211043	122211083	8.12781	3.78388	+	TACC2	ENSG00000138162.19	CDS
chr10	122211092	122211132	6.12774	3.62913	+	TACC2	ENSG00000138162.19	CDS
chr10	75030527	75030648	33.6956	5.62209	+	KAT6B	ENSG00000156650.14	CDS
chr10	20280077	20280136	25.6611	3.50922	+	PLXDC2	ENSG00000120594.17	3' UTR
chr10	99392100	99392175	10.1451	4.03589	+	CNNM1	ENSG00000119946.11	3' UTR
chr10	99392027	99392100	8.376	3.42029	+	CNNM1	ENSG00000119946.11	3' UTR
chr10	103602015	103602095	27.514	3.68225	-	SH3PXD2A	ENSG00000107957.16	CDS
chr10	277141	277182	5.04746	4.54991	-	DIP2C	ENSG00000151240.17	3' UTR
chr10	277113	277132	3.10636	3.73151	-	DIP2C	ENSG00000151240.17	3' UTR
chr10	277053	277113	6.26997	3.34521	-	DIP2C	ENSG00000151240.17	3' UTR
chr10	70300790	70300857	4.32567	4.14421	-	LRRC20	ENSG00000172731.14	3' UTR
chr10	24620818	24620836	10.4103	3.18444	-	ARHGAP21	ENSG00000107863.18	CDS
chr10	101553322	101553372	8.19833	3.2521	+	BTRC	ENSG00000166167.18	3' UTR
chr10	101553373	101553507	8.00939	3.15179	+	BTRC	ENSG00000166167.18	3' UTR
chr10	94031933	94032006	8.91618	3.50238	+	PLCE1	ENSG00000138193.15	CDS
chr10	94031896	94031933	5.35451	3.11966	+	PLCE1	ENSG00000138193.15	CDS
chr10	79312740	79312787	6.88679	3.17448	+	ZMIZ1	ENSG00000108175.17	CDS
chr10	113167044	113167125	9.95207	4.85092	+	TCF7L2	ENSG00000148737.17	3' UTR
chr10	113166994	113167044	3.67712	3.45954	+	TCF7L2	ENSG00000148737.17	3' UTR
chr10	103601518	103601592	66.533	3.59204	-	SH3PXD2A	ENSG00000107957.16	3' UTR
chr10	103077590	103077611	7.90306	4.4754	+	CNNM2	ENSG00000148842.18	3' UTR
chr10	103077611	103077669	10.1451	4.03467	+	CNNM2	ENSG00000148842.18	3' UTR
chr10	103600621	103600693	25.7353	3.20097	-	SH3PXD2A	ENSG00000107957.16	3' UTR
chr10	103600571	103600621	18.4622	3.06803	-	SH3PXD2A	ENSG00000107957.16	3' UTR
chr10	102815809	102815895	22.0765	3.39468	+	WBP1L	ENSG00000166272.18	3' UTR
chr10	58829106	58829161	3.78888	3.99055	+	BICC1	ENSG00000122870.12	3' UTR
chr10	99391776	99391883	11.1034	3.80967	+	CNNM1	ENSG00000119946.11	3' UTR
chr10	99391711	99391776	5.46539	3.38388	+	CNNM1	ENSG00000119946.11	3' UTR
chr10	24583631	24583736	25.9588	3.28274	-	ARHGAP21	ENSG00000107863.18	3' UTR
chr10	99391911	99391969	5.14725	3.39802	+	CNNM1	ENSG00000119946.11	3' UTR
chr10	100382665	100382772	7.98209	3.09236	+	OLMALINC	ENSG00000235823.3	Noncoding exon
chr10	100382772	100382937	8.24717	3.00495	+	OLMALINC	ENSG00000235823.3	Noncoding exon
chr10	102815986	102816045	13.5455	3.19685	+	WBP1L	ENSG00000166272.18	3' UTR
chr10	103594477	103594529	6.07325	4.0317	-	SH3PXD2A	ENSG00000107957.16	3' UTR
chr10	33180114	33180160	43.7579	5.4949	-	NRP1	ENSG00000099250.18	CDS
chr10	33180058	33180112	43.5748	5.37777	-	NRP1	ENSG00000099250.18	CDS
chr10	33179990	33180058	28.9228	5.36173	-	NRP1	ENSG00000099250.18	3' UTR
chr10	33180160	33180183	22.4978	5.04547	-	NRP1	ENSG00000099250.18	CDS
chr10	33180183	33180210	12.009	4.78868	-	NRP1	ENSG00000099250.18	CDS
chr10	70300211	70300305	8.23736	4.10548	-	LRRC20	ENSG00000172731.14	3' UTR
chr10	119454994	119455099	5.7091	4.54422	+	GRK5	ENSG00000198873.12	CDS
chr10	73516576	73516688	8.34143	3.27523	-	USP54	ENSG00000166348.18	CDS
chr10	72274934	72274953	86.3883	3.22709	+	DDIT4	ENSG00000168209.5	CDS
chr10	72274930	72274934	400	3.22013	+	DDIT4	ENSG00000168209.5	CDS
chr10	87213977	87214066	3.21414	3.12906	-	NUTM2A-AS1	ENSG00000223482.8	Distal intron (ncRNA)
chr10	15212501	15212587	8.66448	4.3069	-	FAM171A1	ENSG00000148468.17	3' UTR
chr10	15212587	15212667	7.05046	4.08777	-	FAM171A1	ENSG00000148468.17	3' UTR
chr10	124989337	124989465	80.2409	3.60738	-	CTBP2	ENSG00000175029.17	3' UTR
chr10	103600130	103600171	21.5661	4.05231	-	SH3PXD2A	ENSG00000107957.16	3' UTR
chr10	103601804	103601823	21.9258	3.30794	-	SH3PXD2A	ENSG00000107957.16	CDS
chr10	103601751	103601799	22.6764	3.22001	-	SH3PXD2A	ENSG00000107957.16	3' UTR
chr10	103077041	103077119	15.4982	4.46702	+	CNNM2	ENSG00000148842.18	CDS
chr10	103077119	103077183	11.7226	3.9791	+	CNNM2	ENSG00000148842.18	CDS
chr10	112817291	112817359	9.74524	4.84197	+	VTI1A	ENSG00000151532.13	3' UTR
chr10	8014870	8014975	8.91618	3.16595	+	TAF3	ENSG00000165632.8	3' UTR
chr10	103601447	103601501	84.392	3.54384	-	SH3PXD2A	ENSG00000107957.16	3' UTR
chr10	112816671	112816732	6.26193	4.77694	+	VTI1A	ENSG00000151532.13	3' UTR
chr10	112816912	112817052	10.6683	4.20702	+	VTI1A	ENSG00000151532.13	3' UTR
chr10	124681833	124681843	20.2182	3.54609	-	FAM53B	ENSG00000189319.14	Noncoding exon
chr10	124681770	124681833	21.4339	3.47612	-	FAM53B	ENSG00000189319.14	Noncoding exon
chr10	20288141	20288173	11.1067	3.26491	+	PLXDC2	ENSG00000120594.17	3' UTR
chr10	20288173	20288282	17.1651	3.22409	+	PLXDC2	ENSG00000120594.17	3' UTR
chr10	20288283	20288391	10.7106	3.18513	+	PLXDC2	ENSG00000120594.17	3' UTR
chr10	116901397	116901497	6.7778	3.71712	-	SHTN1	ENSG00000187164.20	Proximal intron
chr10	116901336	116901397	3.2092	3.01989	-	SHTN1	ENSG00000187164.20	Proximal intron
chr10	102813719	102813775	9.29665	3.76526	+	WBP1L	ENSG00000166272.18	3' UTR
chr10	124682206	124682290	4.16199	3.19071	-	FAM53B	ENSG00000189319.14	CDS
chr10	20280239	20280277	11.2772	3.72138	+	PLXDC2	ENSG00000120594.17	3' UTR
chr10	33179745	33179825	24.5563	5.35504	-	NRP1	ENSG00000099250.18	3' UTR
chr10	33179582	33179643	14.2461	4.5709	-	NRP1	ENSG00000099250.18	3' UTR
chr10	33179648	33179745	15.9831	4.13182	-	NRP1	ENSG00000099250.18	3' UTR
chr10	112817111	112817203	13.9695	5.14376	+	VTI1A	ENSG00000151532.13	3' UTR
chr10	112817203	112817291	10.6958	4.08894	+	VTI1A	ENSG00000151532.13	3' UTR
chr10	20280514	20280573	15.7651	3.70139	+	PLXDC2	ENSG00000120594.17	3' UTR
chr10	20280497	20280514	10.0456	3.63012	+	PLXDC2	ENSG00000120594.17	3' UTR
chr10	75031311	75031344	9.96471	5.30821	+	KAT6B	ENSG00000156650.14	3' UTR
chr10	103611617	103611624	6.22407	3.07736	-	SH3PXD2A	ENSG00000107957.16	CDS
chr10	103611624	103611630	6.22407	3.04151	-	SH3PXD2A	ENSG00000107957.16	CDS
chr10	60059815	60059907	3.08182	4.02159	-	ANK3	ENSG00000151150.22	CDS
chr10	20001774	20001789	3.42142	3.47181	+	PLXDC2	ENSG00000120594.17	CDS
chr10	102630263	102630326	21.655	5.50306	+	SUFU	ENSG00000107882.11	3' UTR
chr10	102630250	102630263	18.3517	5.35439	+	SUFU	ENSG00000107882.11	3' UTR
chr10	102630195	102630216	16.2833	5.06105	+	SUFU	ENSG00000107882.11	3' UTR
chr10	102630216	102630249	18.1675	4.8942	+	SUFU	ENSG00000107882.11	3' UTR
chr10	24620246	24620323	26.2209	3.13624	-	ARHGAP21	ENSG00000107863.18	CDS
chr10	24620326	24620359	11.7205	3.02727	-	ARHGAP21	ENSG00000107863.18	CDS
chr10	34111025	34111123	5.57695	4.56522	-	PARD3	ENSG00000148498.16	3' UTR
chr10	7163257	7163322	4.39363	4.2781	-	SFMBT2	ENSG00000198879.11	3' UTR
chr10	30844933	30845091	7.23517	5.1167	-	ZNF438	ENSG00000183621.15	CDS
chr10	29523454	29523533	5.99649	4.48844	-	SVIL	ENSG00000197321.14	CDS
chr10	21742109	21742213	4.01397	3.21729	+	MLLT10	ENSG00000078403.17	3' UTR
chr10	58828930	58828946	17.6693	4.89542	+	BICC1	ENSG00000122870.12	3' UTR
chr10	58828896	58828930	17.4653	4.56623	+	BICC1	ENSG00000122870.12	3' UTR
chr10	58828861	58828896	9.24384	3.76002	+	BICC1	ENSG00000122870.12	CDS
chr10	7160119	7160181	20.5422	5.68683	-	SFMBT2	ENSG00000198879.11	3' UTR
chr10	7160181	7160207	16.7767	5.30209	-	SFMBT2	ENSG00000198879.11	3' UTR
chr10	7160269	7160345	16.5168	5.0744	-	SFMBT2	ENSG00000198879.11	3' UTR
chr10	7160207	7160249	20.0862	4.99371	-	SFMBT2	ENSG00000198879.11	3' UTR
chr10	102630446	102630569	29.0357	5.03198	+	SUFU	ENSG00000107882.11	3' UTR
chr10	102630426	102630446	11.2524	4.81867	+	SUFU	ENSG00000107882.11	3' UTR
chr10	100382478	100382558	6.4433	3.41345	+	OLMALINC	ENSG00000235823.3	Noncoding exon
chr10	7162324	7162467	20.6893	5.19135	-	SFMBT2	ENSG00000198879.11	3' UTR
chr10	94328123	94328249	6.48492	3.51604	+	PLCE1	ENSG00000138193.15	3' UTR
chr10	103603500	103603522	21.0791	3.66928	-	SH3PXD2A	ENSG00000107957.16	CDS
chr10	103603524	103603616	27.1875	3.38099	-	SH3PXD2A	ENSG00000107957.16	CDS
chr10	102815170	102815187	39.8172	3.70742	+	WBP1L	ENSG00000166272.18	3' UTR
chr10	102815187	102815268	49.9342	3.70052	+	WBP1L	ENSG00000166272.18	3' UTR
chr10	102815282	102815324	10.4442	3.36875	+	WBP1L	ENSG00000166272.18	3' UTR
chr10	24620080	24620089	6.88552	3.12888	-	ARHGAP21	ENSG00000107863.18	CDS
chr10	102812917	102813006	14.998	3.17776	+	WBP1L	ENSG00000166272.18	CDS
chr10	102630753	102630809	7.50015	4.13273	+	SUFU	ENSG00000107882.11	3' UTR
chr10	124989005	124989037	25.3209	3.70056	-	CTBP2	ENSG00000175029.17	3' UTR
chr10	124988956	124989005	34.9703	3.41456	-	CTBP2	ENSG00000175029.17	3' UTR
chr10	102813670	102813719	8.69629	3.4154	+	WBP1L	ENSG00000166272.18	3' UTR
chr10	119455220	119455389	8.04736	4.8637	+	GRK5	ENSG00000198873.12	3' UTR
chr10	24584735	24584796	400	3.01781	-	ARHGAP21	ENSG00000107863.18	CDS
chr10	124623177	124623249	13.4167	3.48753	-	FAM53B	ENSG00000189319.14	CDS
chr10	124623250	124623269	9.43339	3.13068	-	FAM53B	ENSG00000189319.14	Distal intron (ncRNA)
chr10	15213691	15213764	3.43583	3.37771	-	FAM171A1	ENSG00000148468.17	CDS
chr10	102813156	102813225	28.1475	3.26351	+	WBP1L	ENSG00000166272.18	CDS
chr10	102813140	102813156	24.6661	3.25875	+	WBP1L	ENSG00000166272.18	CDS
chr10	113166875	113166934	3.60648	3.78987	+	TCF7L2	ENSG00000148737.17	3' UTR
chr10	29550784	29550901	28.4744	4.49743	-	SVIL	ENSG00000197321.14	CDS
chr10	29550901	29550967	15.3438	4.15709	-	SVIL	ENSG00000197321.14	CDS
chr10	102630381	102630426	8.24712	4.59481	+	SUFU	ENSG00000107882.11	3' UTR
chr10	112817651	112817737	15.3555	5.37451	+	VTI1A	ENSG00000151532.13	3' UTR
chr10	12828988	12829210	83.985	4.1064	+	CAMK1D	ENSG00000183049.12	3' UTR
chr10	103601502	103601518	73.5923	3.60241	-	SH3PXD2A	ENSG00000107957.16	3' UTR
chr10	102631935	102632048	8.33491	4.25505	+	SUFU	ENSG00000107882.11	3' UTR
chr10	102631874	102631925	3.67712	3.1617	+	SUFU	ENSG00000107882.11	3' UTR
chr10	22537045	22537062	5.09982	3.12958	-	PIP4K2A	ENSG00000150867.14	3' UTR
chr10	73516688	73516819	7.27939	3.28795	-	USP54	ENSG00000166348.18	CDS
chr10	75030653	75030665	8.27571	4.44335	+	KAT6B	ENSG00000156650.14	CDS
chr10	102815139	102815170	19.3279	3.69056	+	WBP1L	ENSG00000166272.18	3' UTR
chr10	103601005	103601046	19.1362	3.48254	-	SH3PXD2A	ENSG00000107957.16	3' UTR
chr10	103601046	103601071	13.1285	3.40703	-	SH3PXD2A	ENSG00000107957.16	3' UTR
chr10	103601072	103601102	19.3657	3.3746	-	SH3PXD2A	ENSG00000107957.16	3' UTR
chr10	103601103	103601169	25.0942	3.22031	-	SH3PXD2A	ENSG00000107957.16	3' UTR
chr10	277196	277305	7.50015	3.69522	-	DIP2C	ENSG00000151240.17	3' UTR
chr10	124682047	124682103	6.19968	3.2633	-	FAM53B	ENSG00000189319.14	CDS
chr10	20281369	20281423	4.35036	3.2416	+	PLXDC2	ENSG00000120594.17	3' UTR
chr10	72274878	72274930	400	3.08717	+	DDIT4	ENSG00000168209.5	CDS
chr10	103603449	103603493	21.432	3.83861	-	SH3PXD2A	ENSG00000107957.16	CDS
chr10	122211182	122211232	18.3413	4.84208	+	TACC2	ENSG00000138162.19	CDS
chr10	122211337	122211427	20.9864	4.83358	+	TACC2	ENSG00000138162.19	CDS
chr10	122211232	122211249	19.4239	4.67104	+	TACC2	ENSG00000138162.19	CDS
chr10	122211444	122211543	17.0899	4.5955	+	TACC2	ENSG00000138162.19	CDS
chr10	122211249	122211336	24.1773	4.37476	+	TACC2	ENSG00000138162.19	CDS
chr10	124622435	124622509	5.46871	3.85755	-	FAM53B	ENSG00000189319.14	3' UTR
chr10	20279828	20279837	45.8237	3.20965	+	PLXDC2	ENSG00000120594.17	3' UTR
chr10	20279787	20279828	15.8327	3.06913	+	PLXDC2	ENSG00000120594.17	CDS
chr10	124989599	124989613	10.2471	4.06837	-	CTBP2	ENSG00000175029.17	CDS
chr10	124989539	124989599	16.454	3.8622	-	CTBP2	ENSG00000175029.17	CDS
chr10	27674938	27675078	10.8807	3.34854	-	MKX	ENSG00000150051.14	3' UTR
chr10	24585416	24585469	39.2443	3.21252	-	ARHGAP21	ENSG00000107863.18	CDS
chr10	24585469	24585523	39.5969	3.10275	-	ARHGAP21	ENSG00000107863.18	CDS
chr10	20280012	20280077	42.0914	3.35043	+	PLXDC2	ENSG00000120594.17	3' UTR
chr10	20279888	20279952	74.0874	3.25057	+	PLXDC2	ENSG00000120594.17	3' UTR
chr10	20279952	20279991	25.8397	3.22142	+	PLXDC2	ENSG00000120594.17	3' UTR
chr10	20279861	20279872	62.4699	3.20448	+	PLXDC2	ENSG00000120594.17	3' UTR
chr10	20279842	20279861	53.5894	3.19077	+	PLXDC2	ENSG00000120594.17	3' UTR
chr10	37829689	37829750	5.29352	3.1216	-	ZNF248	ENSG00000198105.14	3' UTR
chr10	99329374	99329544	4.82804	3.0369	+	CNNM1	ENSG00000119946.11	CDS
chr10	103603315	103603327	15.2559	3.28196	-	SH3PXD2A	ENSG00000107957.16	CDS
chr10	103603251	103603315	17.3616	3.16383	-	SH3PXD2A	ENSG00000107957.16	CDS
chr10	75030986	75031048	15.2099	5.47767	+	KAT6B	ENSG00000156650.14	CDS
chr10	103602644	103602655	16.93	3.62474	-	SH3PXD2A	ENSG00000107957.16	CDS
chr10	103602595	103602644	17.3977	3.42036	-	SH3PXD2A	ENSG00000107957.16	CDS
chr10	122211162	122211182	7.24736	4.16244	+	TACC2	ENSG00000138162.19	CDS
chr10	132207889	132207978	3.49811	3.01647	-	STK32C	ENSG00000165752.17	3' UTR
chr10	124623269	124623318	11.5148	3.0329	-	FAM53B	ENSG00000189319.14	Distal intron (ncRNA)
chr10	24619806	24619809	6.19274	3.18982	-	ARHGAP21	ENSG00000107863.18	CDS
chr10	24619809	24619860	46.1706	3.00035	-	ARHGAP21	ENSG00000107863.18	CDS
chr10	102631638	102631761	8.99404	4.84417	+	SUFU	ENSG00000107882.11	3' UTR
chr10	22537078	22537173	25.1834	3.37204	-	PIP4K2A	ENSG00000150867.14	3' UTR
chr10	22537186	22537214	15.7042	3.11377	-	PIP4K2A	ENSG00000150867.14	CDS
chr10	22537214	22537228	12.9039	3.04622	-	PIP4K2A	ENSG00000150867.14	CDS
chr10	94246392	94246523	20.9347	4.67876	+	PLCE1	ENSG00000138193.15	CDS
chr10	94246523	94246604	8.14371	4.47493	+	PLCE1	ENSG00000138193.15	CDS
chr10	73517022	73517125	9.78733	3.31421	-	USP54	ENSG00000166348.18	CDS
chr10	102814689	102814709	7.28146	3.66809	+	WBP1L	ENSG00000166272.18	3' UTR
chr10	34111210	34111340	16.8226	4.5926	-	PARD3	ENSG00000148498.16	CDS
chr10	103602464	103602485	9.49327	3.26806	-	SH3PXD2A	ENSG00000107957.16	CDS
chr10	27674230	27674292	3.2092	3.0067	-	MKX	ENSG00000150051.14	3' UTR
chr10	33179825	33179897	34.9491	5.76359	-	NRP1	ENSG00000099250.18	3' UTR
chr10	33179898	33179934	18.5558	5.47142	-	NRP1	ENSG00000099250.18	3' UTR
chr10	7163366	7163444	6.01623	3.75865	-	SFMBT2	ENSG00000198879.11	3' UTR
chr10	124988924	124988956	16.6394	3.2533	-	CTBP2	ENSG00000175029.17	3' UTR
chr10	15212673	15212802	10.8897	3.86443	-	FAM171A1	ENSG00000148468.17	3' UTR
chr10	74975500	74975559	3.344	4.11226	+	KAT6B	ENSG00000156650.14	CDS
chr10	103601959	103602001	25.3509	3.2828	-	SH3PXD2A	ENSG00000107957.16	CDS
chr10	103601823	103601892	23.6416	3.25925	-	SH3PXD2A	ENSG00000107957.16	CDS
chr10	103601914	103601959	29.1814	3.2119	-	SH3PXD2A	ENSG00000107957.16	CDS
chr10	103601892	103601909	15.227	3.12888	-	SH3PXD2A	ENSG00000107957.16	CDS
chr10	102632251	102632328	8.06212	4.47184	+	SUFU	ENSG00000107882.11	3' UTR
chr10	24585973	24586025	6.81245	3.24356	-	ARHGAP21	ENSG00000107863.18	CDS
chr10	112817513	112817599	8.04736	4.10455	+	VTI1A	ENSG00000151532.13	3' UTR
chr10	72274953	72274969	45.7659	3.0853	+	DDIT4	ENSG00000168209.5	CDS
chr10	103602134	103602174	15.4565	3.24393	-	SH3PXD2A	ENSG00000107957.16	CDS
chr10	103602095	103602125	13.2911	3.11097	-	SH3PXD2A	ENSG00000107957.16	CDS
chr10	102815420	102815541	31.5362	3.65798	+	WBP1L	ENSG00000166272.18	3' UTR
chr10	102815541	102815555	5.79452	3.59029	+	WBP1L	ENSG00000166272.18	3' UTR
chr10	12835117	12835201	5.7091	4.1551	+	CAMK1D	ENSG00000183049.12	3' UTR
chr10	122210528	122210614	17.8032	4.13507	+	TACC2	ENSG00000138162.19	CDS
chr10	34382693	34382809	8.06386	5.1345	-	PARD3	ENSG00000148498.16	CDS
chr10	34382614	34382693	8.40544	4.3602	-	PARD3	ENSG00000148498.16	CDS
chr10	60055683	60055830	5.97025	3.86583	-	ANK3	ENSG00000151150.22	CDS
chr10	110100643	110100744	3.2877	3.4426	+	ADD3	ENSG00000148700.15	CDS
chr10	103601378	103601446	35.5383	3.49991	-	SH3PXD2A	ENSG00000107957.16	3' UTR
chr10	58828946	58829049	35.4357	6.18494	+	BICC1	ENSG00000122870.12	3' UTR
chr10	35569337	35569398	5.3356	3.17674	+	CCNY	ENSG00000108100.18	3' UTR
chr10	73499019	73499085	8.38768	3.53749	-	USP54	ENSG00000166348.18	CDS
chr10	73499085	73499134	7.34578	3.29856	-	USP54	ENSG00000166348.18	CDS
chr10	7163624	7163738	7.72607	4.14381	-	SFMBT2	ENSG00000198879.11	3' UTR
chr10	12834485	12834589	12.4848	4.37221	+	CAMK1D	ENSG00000183049.12	3' UTR
chr10	7162018	7162061	7.66	4.17603	-	SFMBT2	ENSG00000198879.11	3' UTR
chr10	7162074	7162108	6.46318	3.66359	-	SFMBT2	ENSG00000198879.11	3' UTR
chr10	102814091	102814129	9.54379	3.42658	+	WBP1L	ENSG00000166272.18	3' UTR
chr10	103600754	103600770	10.6097	3.02561	-	SH3PXD2A	ENSG00000107957.16	3' UTR
chr10	7161746	7161884	11.9692	4.79979	-	SFMBT2	ENSG00000198879.11	3' UTR
chr10	102813292	102813353	11.5984	3.12663	+	WBP1L	ENSG00000166272.18	CDS
chr10	75030665	75030678	23.0569	5.01419	+	KAT6B	ENSG00000156650.14	CDS
chr10	75030678	75030692	17.4653	4.74044	+	KAT6B	ENSG00000156650.14	CDS
chr10	75030765	75030774	25.0711	6.53258	+	KAT6B	ENSG00000156650.14	CDS
chr10	75030693	75030765	52.6141	5.90003	+	KAT6B	ENSG00000156650.14	CDS
chr10	75030774	75030883	43.3301	5.80273	+	KAT6B	ENSG00000156650.14	CDS
chr10	102813476	102813520	10.6245	3.89292	+	WBP1L	ENSG00000166272.18	3' UTR
chr10	102813406	102813476	16.8621	3.69412	+	WBP1L	ENSG00000166272.18	3' UTR
chr10	12834072	12834156	5.8304	3.89109	+	CAMK1D	ENSG00000183049.12	3' UTR
chr10	124681880	124681906	10.6921	3.72965	-	FAM53B	ENSG00000189319.14	Noncoding exon
chr10	124681843	124681880	10.3961	3.53762	-	FAM53B	ENSG00000189319.14	CDS
chr10	124681906	124681955	5.10159	3.42227	-	FAM53B	ENSG00000189319.14	Noncoding exon
chr10	103078226	103078275	20.1264	4.8905	+	CNNM2	ENSG00000148842.18	3' UTR
chr10	103078276	103078362	18.2813	4.57504	+	CNNM2	ENSG00000148842.18	3' UTR
chr10	103078208	103078226	11.7302	4.20507	+	CNNM2	ENSG00000148842.18	3' UTR
chr10	103078173	103078208	6.19968	3.93271	+	CNNM2	ENSG00000148842.18	3' UTR
chr10	60888807	60888890	5.86566	3.01535	-	RHOBTB1	ENSG00000072422.17	CDS
chr10	29523775	29523859	11.4867	4.45626	-	SVIL	ENSG00000197321.14	CDS
chr10	29523686	29523774	5.09852	3.29212	-	SVIL	ENSG00000197321.14	CDS
chr10	7160386	7160526	22.6392	4.90473	-	SFMBT2	ENSG00000198879.11	3' UTR
chr10	20001870	20001945	7.49742	3.42308	+	PLXDC2	ENSG00000120594.17	CDS
chr10	27734635	27734680	7.21799	4.14421	-	MKX	ENSG00000150051.14	CDS
chr10	27734531	27734635	10.7579	3.46622	-	MKX	ENSG00000150051.14	CDS
chr10	75029194	75029244	15.6268	5.9235	+	KAT6B	ENSG00000156650.14	CDS
chr10	75029244	75029287	16.2385	4.5386	+	KAT6B	ENSG00000156650.14	CDS
chr10	84513656	84513754	14.4703	3.09673	+	CCSER2	ENSG00000107771.17	CDS
chr10	124622930	124622988	13.5726	3.6456	-	FAM53B	ENSG00000189319.14	Distal intron (ncRNA)
chr10	124622988	124623015	8.04815	3.15535	-	FAM53B	ENSG00000189319.14	3' UTR
chr10	79382784	79382821	10.4442	3.42825	-	ZCCHC24	ENSG00000165424.7	3' UTR
chr10	79382748	79382784	10.9976	3.33058	-	ZCCHC24	ENSG00000165424.7	3' UTR
chr10	79382658	79382748	12.9039	3.15465	-	ZCCHC24	ENSG00000165424.7	3' UTR
chr10	122210702	122210780	10.0464	4.06173	+	TACC2	ENSG00000138162.19	CDS
chr10	24621182	24621228	11.0745	3.14101	-	ARHGAP21	ENSG00000107863.18	CDS
chr10	27675221	27675267	3.19516	3.32073	-	MKX	ENSG00000150051.14	CDS
chr11	82982079	82982138	39.123	3.12774	-	RAB30	ENSG00000137502.10	3' UTR
chr11	95979544	95979617	3.86903	4.33728	-	MAML2	ENSG00000184384.14	CDS
chr11	72837614	72837734	13.3809	4.48418	-	FCHSD2	ENSG00000137478.15	3' UTR
chr11	72292603	72292684	13.1618	4.05556	-	CLPB	ENSG00000162129.14	3' UTR
chr11	61744411	61744496	4.88904	3.91432	+	DAGLA	ENSG00000134780.10	CDS
chr11	73405153	73405177	18.7317	4.74549	-	FAM168A	ENSG00000054965.10	3' UTR
chr11	73405177	73405204	15.5482	4.62873	-	FAM168A	ENSG00000054965.10	3' UTR
chr11	73405140	73405153	16.6099	4.53714	-	FAM168A	ENSG00000054965.10	3' UTR
chr11	73405204	73405229	14.0646	4.50745	-	FAM168A	ENSG00000054965.10	3' UTR
chr11	73405058	73405140	23.3925	4.25021	-	FAM168A	ENSG00000054965.10	3' UTR
chr11	20045295	20045409	33.2847	3.71627	+	NAV2	ENSG00000166833.21	CDS
chr11	44929478	44929518	7.28709	4.75303	+	TSPAN18	ENSG00000157570.12	3' UTR
chr11	20118775	20118826	27.8529	3.24184	+	NAV2	ENSG00000166833.21	3' UTR
chr11	61744146	61744190	10.7593	4.55747	+	DAGLA	ENSG00000134780.10	CDS
chr11	61744111	61744146	9.73981	4.29729	+	DAGLA	ENSG00000134780.10	CDS
chr11	61744068	61744095	3.27353	3.76941	+	DAGLA	ENSG00000134780.10	CDS
chr11	14869568	14869646	8.89654	3.97143	+	PDE3B	ENSG00000152270.9	CDS
chr11	73404779	73404893	17.0575	4.48353	-	FAM168A	ENSG00000054965.10	3' UTR
chr11	12942489	12942527	83.836	3.63964	+	TEAD1	ENSG00000187079.17	3' UTR
chr11	12942375	12942449	50.4209	3.55924	+	TEAD1	ENSG00000187079.17	3' UTR
chr11	12942449	12942457	70.8709	3.50293	+	TEAD1	ENSG00000187079.17	3' UTR
chr11	72292891	72293034	45.8991	3.37835	-	CLPB	ENSG00000162129.14	3' UTR
chr11	46397663	46397682	7.12493	3.49057	-	AMBRA1	ENSG00000110497.14	CDS
chr11	46397687	46397706	5.73095	3.25586	-	AMBRA1	ENSG00000110497.14	CDS
chr11	45933964	45933979	35.3889	4.79305	-	PHF21A	ENSG00000135365.15	CDS
chr11	45933910	45933964	39.0284	4.63268	-	PHF21A	ENSG00000135365.15	3' UTR
chr11	45933851	45933910	16.5128	4.43008	-	PHF21A	ENSG00000135365.15	3' UTR
chr11	44929967	44930041	12.8692	5.65941	+	TSPAN18	ENSG00000157570.12	3' UTR
chr11	61744190	61744275	12.806	4.59264	+	DAGLA	ENSG00000134780.10	CDS
chr11	73402336	73402374	3.59371	3.49546	-	FAM168A	ENSG00000054965.10	3' UTR
chr11	20119400	20119481	34.6489	3.49539	+	NAV2	ENSG00000166833.21	3' UTR
chr11	78210135	78210187	5.45552	3.31605	+	USP35	ENSG00000118369.13	CDS
chr11	27367872	27367879	26.2413	3.73433	-	LGR4	ENSG00000205213.14	CDS
chr11	27367881	27367951	42.1231	3.67281	-	LGR4	ENSG00000205213.14	CDS
chr11	116858097	116858171	13.7651	3.81197	-	SIK3	ENSG00000160584.16	CDS
chr11	119373064	119373169	5.24607	3.07983	-	USP2	ENSG00000036672.16	CDS
chr11	14867605	14867679	3.2877	3.1834	+	PDE3B	ENSG00000152270.9	CDS
chr11	20118458	20118468	64.4301	3.58104	+	NAV2	ENSG00000166833.21	3' UTR
chr11	20118438	20118458	27.5446	3.4919	+	NAV2	ENSG00000166833.21	3' UTR
chr11	46397107	46397129	21.2903	3.15837	-	AMBRA1	ENSG00000110497.14	3' UTR
chr11	19933503	19933574	21.1653	5.52574	+	NAV2	ENSG00000166833.21	CDS
chr11	12942800	12942858	15.3937	3.51785	+	TEAD1	ENSG00000187079.17	3' UTR
chr11	12942560	12942623	62.0973	3.31282	+	TEAD1	ENSG00000187079.17	3' UTR
chr11	12942627	12942746	42.1163	3.20243	+	TEAD1	ENSG00000187079.17	3' UTR
chr11	12942746	12942800	15.6757	3.19377	+	TEAD1	ENSG00000187079.17	3' UTR
chr11	74843245	74843321	4.51362	3.58797	-	XRRA1	ENSG00000166435.15	CDS
chr11	116843659	116843670	13.2704	4.73979	-	SIK3	ENSG00000160584.16	3' UTR
chr11	116843569	116843653	16.2385	4.07947	-	SIK3	ENSG00000160584.16	3' UTR
chr11	9808156	9808251	5.45552	3.09974	+	SBF2-AS1	ENSG00000246273.8	Noncoding exon
chr11	96093012	96093104	9.5992	4.87526	-	MAML2	ENSG00000184384.14	CDS
chr11	48137154	48137168	12.077	5.19005	+	PTPRJ	ENSG00000149177.13	CDS
chr11	48137063	48137154	8.94196	4.85121	+	PTPRJ	ENSG00000149177.13	CDS
chr11	48137168	48137236	13.1319	4.72749	+	PTPRJ	ENSG00000149177.13	CDS
chr11	27367867	27367872	64.6892	3.69613	-	LGR4	ENSG00000205213.14	CDS
chr11	27367784	27367867	400	3.59681	-	LGR4	ENSG00000205213.14	CDS
chr11	116843670	116843779	19.7098	5.12273	-	SIK3	ENSG00000160584.16	3' UTR
chr11	44929894	44929967	8.33837	5.33411	+	TSPAN18	ENSG00000157570.12	3' UTR
chr11	82982070	82982079	32.622	3.18664	-	RAB30	ENSG00000137502.10	3' UTR
chr11	82981936	82981971	6.85952	3.15316	-	RAB30	ENSG00000137502.10	3' UTR
chr11	82981993	82982061	51.2803	3.07322	-	RAB30	ENSG00000137502.10	3' UTR
chr11	82982061	82982070	33.4928	3.05824	-	RAB30	ENSG00000137502.10	3' UTR
chr11	116858258	116858272	9.01666	3.48124	-	SIK3	ENSG00000160584.16	CDS
chr11	74843128	74843234	6.03214	3.31425	-	XRRA1	ENSG00000166435.15	CDS
chr11	73405251	73405361	16.998	3.90383	-	FAM168A	ENSG00000054965.10	3' UTR
chr11	12358678	12358794	6.01623	3.78712	+	MICAL2	ENSG00000133816.15	3' UTR
chr11	88149712	88149823	4.59822	3.26611	-	RAB38	ENSG00000123892.12	CDS
chr11	76386426	76386547	5.99649	4.26241	+	GVQW3	ENSG00000179240.11	3' UTR
chr11	9779886	9779952	30.3466	6.22957	-	SBF2	ENSG00000133812.15	3' UTR
chr11	9779952	9779966	24.4141	6.07928	-	SBF2	ENSG00000133812.15	3' UTR
chr11	9779966	9780026	16.6473	5.40741	-	SBF2	ENSG00000133812.15	3' UTR
chr11	72838623	72838716	11.823	5.23984	-	FCHSD2	ENSG00000137478.15	3' UTR
chr11	76140847	76140918	28.5502	5.15128	+	UVRAG	ENSG00000198382.9	CDS
chr11	76140835	76140847	15.5256	4.634	+	UVRAG	ENSG00000198382.9	CDS
chr11	76140778	76140835	16.1347	4.43668	+	UVRAG	ENSG00000198382.9	CDS
chr11	8730573	8730633	13.0901	3.44352	-	ST5	ENSG00000166444.19	CDS
chr11	46396812	46396888	11.2772	3.13399	-	AMBRA1	ENSG00000110497.14	3' UTR
chr11	48167211	48167269	27.5592	5.44558	+	PTPRJ	ENSG00000149177.13	CDS
chr11	48167269	48167291	30.289	5.12715	+	PTPRJ	ENSG00000149177.13	CDS
chr11	48167291	48167337	41.7564	4.88629	+	PTPRJ	ENSG00000149177.13	CDS
chr11	48167337	48167413	24.0906	4.75687	+	PTPRJ	ENSG00000149177.13	CDS
chr11	116843992	116844085	6.07325	3.19245	-	SIK3	ENSG00000160584.16	3' UTR
chr11	116858171	116858184	7.45262	3.95782	-	SIK3	ENSG00000160584.16	CDS
chr11	116858184	116858212	14.0642	3.70106	-	SIK3	ENSG00000160584.16	CDS
chr11	116858212	116858258	17.8901	3.51859	-	SIK3	ENSG00000160584.16	CDS
chr11	72838122	72838241	14.3654	5.86486	-	FCHSD2	ENSG00000137478.15	3' UTR
chr11	128969224	128969361	8.88447	5.15609	-	ARHGAP32	ENSG00000134909.18	CDS
chr11	28330756	28330824	3.50435	3.45494	+	METTL15	ENSG00000169519.21	CDS
chr11	45933697	45933770	12.8822	4.19788	-	PHF21A	ENSG00000135365.15	3' UTR
chr11	78226603	78226737	8.6697	5.11162	-	GAB2	ENSG00000033327.13	CDS
chr11	73402559	73402603	9.13692	4.89718	-	FAM168A	ENSG00000054965.10	3' UTR
chr11	73402485	73402559	11.3468	4.6016	-	FAM168A	ENSG00000054965.10	3' UTR
chr11	8019247	8019318	4.569	3.29833	+	TUB	ENSG00000166402.8	CDS
chr11	128970602	128970781	17.2727	4.92829	-	ARHGAP32	ENSG00000134909.18	CDS
chr11	48170230	48170297	9.72365	4.98669	+	PTPRJ	ENSG00000149177.13	3' UTR
chr11	48170346	48170441	10.5777	4.4934	+	PTPRJ	ENSG00000149177.13	3' UTR
chr11	48170154	48170230	7.5011	4.29413	+	PTPRJ	ENSG00000149177.13	3' UTR
chr11	8730258	8730336	32.4727	3.57041	-	ST5	ENSG00000166444.19	CDS
chr11	8730342	8730409	16.0761	3.51912	-	ST5	ENSG00000166444.19	CDS
chr11	16826173	16826274	3.95113	3.10358	-	PLEKHA7	ENSG00000166689.16	CDS
chr11	46397381	46397400	14.7911	3.89353	-	AMBRA1	ENSG00000110497.14	3' UTR
chr11	46397400	46397463	18.1146	3.58961	-	AMBRA1	ENSG00000110497.14	CDS
chr11	46397362	46397378	13.9705	3.5883	-	AMBRA1	ENSG00000110497.14	3' UTR
chr11	46397330	46397362	9.53865	3.26625	-	AMBRA1	ENSG00000110497.14	3' UTR
chr11	20119789	20119867	400	3.66618	+	NAV2	ENSG00000166833.21	3' UTR
chr11	76141431	76141508	18.0561	5.77585	+	UVRAG	ENSG00000198382.9	3' UTR
chr11	76141254	76141300	24.7914	5.36815	+	UVRAG	ENSG00000198382.9	CDS
chr11	76141300	76141404	36.3754	5.23936	+	UVRAG	ENSG00000198382.9	CDS
chr11	76141508	76141605	21.1446	4.85107	+	UVRAG	ENSG00000198382.9	3' UTR
chr11	76141404	76141431	9.74524	4.68515	+	UVRAG	ENSG00000198382.9	CDS
chr11	73405468	73405526	7.79633	4.59074	-	FAM168A	ENSG00000054965.10	3' UTR
chr11	73405531	73405602	9.4331	3.80514	-	FAM168A	ENSG00000054965.10	3' UTR
chr11	28330504	28330598	18.8934	4.73125	+	METTL15	ENSG00000169519.21	CDS
chr11	28330427	28330483	8.69884	4.4948	+	METTL15	ENSG00000169519.21	CDS
chr11	12937296	12937389	400	3.31984	+	TEAD1	ENSG00000187079.17	3' UTR
chr11	20048904	20048926	7.52717	3.95823	+	NAV2	ENSG00000166833.21	CDS
chr11	8730538	8730572	31.7111	3.57611	-	ST5	ENSG00000166444.19	CDS
chr11	8730455	8730538	47.4213	3.30227	-	ST5	ENSG00000166444.19	CDS
chr11	36229310	36229443	5.40893	4.16444	+	LDLRAD3	ENSG00000179241.13	CDS
chr11	27367951	27367971	20.3649	3.68342	-	LGR4	ENSG00000205213.14	CDS
chr11	27368456	27368508	35.2165	3.45235	-	LGR4	ENSG00000205213.14	CDS
chr11	27368508	27368517	26.8692	3.45034	-	LGR4	ENSG00000205213.14	CDS
chr11	27368522	27368569	21.4902	3.37094	-	LGR4	ENSG00000205213.14	CDS
chr11	72293282	72293301	19.7067	3.74176	-	CLPB	ENSG00000162129.14	3' UTR
chr11	72293220	72293282	20.6714	3.65262	-	CLPB	ENSG00000162129.14	3' UTR
chr11	95978814	95978922	19.555	5.57403	-	MAML2	ENSG00000184384.14	3' UTR
chr11	95978755	95978814	6.1986	4.87622	-	MAML2	ENSG00000184384.14	3' UTR
chr11	95978922	95978990	5.31284	4.57405	-	MAML2	ENSG00000184384.14	CDS
chr11	46397597	46397663	10.8608	3.4528	-	AMBRA1	ENSG00000110497.14	CDS
chr11	74842591	74842649	4.1101	3.98326	-	XRRA1	ENSG00000166435.15	3' UTR
chr11	119372803	119372914	10.2204	3.54773	-	USP2	ENSG00000036672.16	CDS
chr11	119372914	119373064	11.6383	3.32101	-	USP2	ENSG00000036672.16	CDS
chr11	78218603	78218682	4.01397	3.18582	-	GAB2	ENSG00000033327.13	3' UTR
chr11	27368150	27368157	400	4.13198	-	LGR4	ENSG00000205213.14	CDS
chr11	27368066	27368150	400	4.02268	-	LGR4	ENSG00000205213.14	CDS
chr11	27367984	27368050	72.1758	3.82057	-	LGR4	ENSG00000205213.14	CDS
chr11	27368051	27368066	35.3155	3.54149	-	LGR4	ENSG00000205213.14	CDS
chr11	27367972	27367984	17.2723	3.51996	-	LGR4	ENSG00000205213.14	CDS
chr11	31783420	31783578	5.05394	3.82651	+	ELP4	ENSG00000109911.19	CDS
chr11	125960802	125960928	7.05046	3.55442	-	CDON	ENSG00000064309.14	3' UTR
chr11	125960928	125961019	3.58215	3.27296	-	CDON	ENSG00000064309.14	CDS
chr11	96092854	96092910	3.2877	3.91877	-	MAML2	ENSG00000184384.14	CDS
chr11	45933997	45934072	23.0302	4.44381	-	PHF21A	ENSG00000135365.15	CDS
chr11	76386035	76386134	4.96463	3.46842	+	GVQW3	ENSG00000179240.11	3' UTR
chr11	19934146	19934210	20.2867	6.01576	+	NAV2	ENSG00000166833.21	CDS
chr11	20119756	20119789	400	3.57063	+	NAV2	ENSG00000166833.21	3' UTR
chr11	20119748	20119756	34.3175	3.41619	+	NAV2	ENSG00000166833.21	3' UTR
chr11	9809136	9809248	7.70676	4.42495	+	SBF2-AS1	ENSG00000246273.8	Noncoding exon
chr11	46542577	46542631	6.60286	3.20573	-	AMBRA1	ENSG00000110497.14	CDS
chr11	45934096	45934126	14.6094	4.66398	-	PHF21A	ENSG00000135365.15	CDS
chr11	45934072	45934096	13.9206	4.50753	-	PHF21A	ENSG00000135365.15	CDS
chr11	68386462	68386555	22.2679	3.40123	+	LRP5	ENSG00000162337.12	CDS
chr11	68386395	68386462	7.80788	3.01024	+	LRP5	ENSG00000162337.12	CDS
chr11	76386310	76386361	3.78435	4.0846	+	GVQW3	ENSG00000179240.11	3' UTR
chr11	27368176	27368185	400	4.00475	-	LGR4	ENSG00000205213.14	CDS
chr11	27368157	27368176	400	3.97463	-	LGR4	ENSG00000205213.14	CDS
chr11	27368185	27368218	48.3203	3.69733	-	LGR4	ENSG00000205213.14	CDS
chr11	48170638	48170709	5.77655	4.35852	+	PTPRJ	ENSG00000149177.13	3' UTR
chr11	121545360	121545433	5.57695	4.14236	+	SORL1	ENSG00000137642.13	CDS
chr11	121545298	121545360	4.64617	3.60375	+	SORL1	ENSG00000137642.13	CDS
chr11	20118468	20118475	63.0242	3.52795	+	NAV2	ENSG00000166833.21	3' UTR
chr11	20118524	20118574	400	3.52251	+	NAV2	ENSG00000166833.21	3' UTR
chr11	20118491	20118524	400	3.47978	+	NAV2	ENSG00000166833.21	3' UTR
chr11	20118475	20118482	61.6626	3.45652	+	NAV2	ENSG00000166833.21	3' UTR
chr11	75435354	75435459	4.98196	3.2751	-	GDPD5	ENSG00000158555.15	3' UTR
chr11	96093237	96093363	8.06212	4.46707	-	MAML2	ENSG00000184384.14	CDS
chr11	19933751	19933809	12.1264	4.49688	+	NAV2	ENSG00000166833.21	CDS
chr11	20118575	20118595	40.1676	3.54601	+	NAV2	ENSG00000166833.21	3' UTR
chr11	20118648	20118660	52.1868	3.41028	+	NAV2	ENSG00000166833.21	3' UTR
chr11	20118612	20118648	43.3105	3.28659	+	NAV2	ENSG00000166833.21	3' UTR
chr11	116857839	116857903	16.2688	3.68366	-	SIK3	ENSG00000160584.16	CDS
chr11	116857934	116857978	17.5692	3.62934	-	SIK3	ENSG00000160584.16	CDS
chr11	116857903	116857934	14.0063	3.39826	-	SIK3	ENSG00000160584.16	CDS
chr11	116857978	116858003	13.7409	3.19498	-	SIK3	ENSG00000160584.16	CDS
chr11	116858011	116858030	8.92632	3.04721	-	SIK3	ENSG00000160584.16	CDS
chr11	5610891	5611020	8.29954	3.09791	+	TRIM6	ENSG00000121236.21	Proximal intron
chr11	8230312	8230438	5.14725	4.21005	-	LMO1	ENSG00000166407.14	CDS
chr11	44929521	44929593	14.5812	5.0988	+	TSPAN18	ENSG00000157570.12	3' UTR
chr11	12937564	12937588	9.56347	4.21089	+	TEAD1	ENSG00000187079.17	3' UTR
chr11	12937618	12937655	12.4373	3.87078	+	TEAD1	ENSG00000187079.17	3' UTR
chr11	12937588	12937618	15.1895	3.74547	+	TEAD1	ENSG00000187079.17	3' UTR
chr11	78219052	78219132	3.59371	3.61243	-	GAB2	ENSG00000033327.13	3' UTR
chr11	5603388	5603505	4.71598	4.33483	+	TRIM6|TRIM6-TRIM34	ENSG00000258588.3||ENSG00000121236.21	CDS
chr11	19934034	19934101	18.9942	5.60698	+	NAV2	ENSG00000166833.21	CDS
chr11	9779417	9779569	22.2063	5.38963	-	SBF2	ENSG00000133812.15	3' UTR
chr11	9779569	9779643	12.9831	5.04045	-	SBF2	ENSG00000133812.15	3' UTR
chr11	12937231	12937283	39.9891	3.36449	+	TEAD1	ENSG00000187079.17	3' UTR
chr11	73402782	73402892	13.5595	4.18217	-	FAM168A	ENSG00000054965.10	3' UTR
chr11	73402678	73402777	10.7175	4.16673	-	FAM168A	ENSG00000054965.10	3' UTR
chr11	73402896	73402928	3.49388	3.20874	-	FAM168A	ENSG00000054965.10	3' UTR
chr11	12942527	12942539	48.4246	3.37625	+	TEAD1	ENSG00000187079.17	3' UTR
chr11	8224588	8224646	6.19968	3.90073	-	LMO1	ENSG00000166407.14	CDS
chr11	8224646	8224670	4.49664	3.46186	-	LMO1	ENSG00000166407.14	CDS
chr11	68386606	68386659	7.86148	3.32426	+	LRP5	ENSG00000162337.12	CDS
chr11	68386665	68386713	12.6646	3.22287	+	LRP5	ENSG00000162337.12	CDS
chr11	19933656	19933665	19.3582	4.99229	+	NAV2	ENSG00000166833.21	CDS
chr11	19933649	19933656	18.2081	4.88559	+	NAV2	ENSG00000166833.21	CDS
chr11	19933665	19933687	18.9514	4.79391	+	NAV2	ENSG00000166833.21	CDS
chr11	44931363	44931378	11.836	5.23128	+	TSPAN18	ENSG00000157570.12	3' UTR
chr11	44931378	44931425	12.6765	5.01187	+	TSPAN18	ENSG00000157570.12	3' UTR
chr11	78218709	78218794	3.24675	3.23052	-	GAB2	ENSG00000033327.13	3' UTR
chr11	100976182	100976398	5.43807	4.63798	+	ARHGAP42	ENSG00000165895.19	CDS
chr11	48168106	48168187	8.11988	5.26846	+	PTPRJ	ENSG00000149177.13	3' UTR
chr11	20118660	20118719	63.9333	3.3627	+	NAV2	ENSG00000166833.21	3' UTR
chr11	44930453	44930488	6.1986	4.50708	+	TSPAN18	ENSG00000157570.12	3' UTR
chr11	19933469	19933503	10.6512	4.46445	+	NAV2	ENSG00000166833.21	CDS
chr11	14869842	14869944	48.7221	4.13511	+	PDE3B	ENSG00000152270.9	3' UTR
chr11	14869718	14869782	20.802	3.93906	+	PDE3B	ENSG00000152270.9	3' UTR
chr11	14869830	14869842	30.1694	3.90806	+	PDE3B	ENSG00000152270.9	3' UTR
chr11	14869782	14869827	29.6506	3.659	+	PDE3B	ENSG00000152270.9	3' UTR
chr11	19933627	19933649	6.05404	4.49835	+	NAV2	ENSG00000166833.21	CDS
chr11	46397031	46397107	27.6092	3.05652	-	AMBRA1	ENSG00000110497.14	3' UTR
chr11	44929740	44929873	35.7177	6.1307	+	TSPAN18	ENSG00000157570.12	3' UTR
chr11	44929680	44929740	12.8821	4.89202	+	TSPAN18	ENSG00000157570.12	3' UTR
chr11	13054645	13054822	7.02651	4.4147	-	AC013762.1	ENSG00000255558.1	Noncoding exon
chr11	44929338	44929371	40.7803	6.50854	+	TSPAN18	ENSG00000157570.12	3' UTR
chr11	44929371	44929478	47.4491	6.21261	+	TSPAN18	ENSG00000157570.12	3' UTR
chr11	12942539	12942560	41.8256	3.35506	+	TEAD1	ENSG00000187079.17	3' UTR
chr11	44930284	44930328	21.6743	5.68468	+	TSPAN18	ENSG00000157570.12	3' UTR
chr11	44930328	44930382	23.388	5.16106	+	TSPAN18	ENSG00000157570.12	3' UTR
chr11	128969089	128969179	4.88644	3.76158	-	ARHGAP32	ENSG00000134909.18	CDS
chr11	128969723	128969783	6.816	4.75498	-	ARHGAP32	ENSG00000134909.18	CDS
chr11	20119506	20119579	48.6918	3.73292	+	NAV2	ENSG00000166833.21	3' UTR
chr11	20119502	20119506	30.6113	3.64579	+	NAV2	ENSG00000166833.21	3' UTR
chr11	46397129	46397175	16.855	3.11207	-	AMBRA1	ENSG00000110497.14	3' UTR
chr11	45933979	45933986	22.8097	4.67282	-	PHF21A	ENSG00000135365.15	CDS
chr11	45933986	45933997	24.1007	4.52209	-	PHF21A	ENSG00000135365.15	CDS
chr11	12937215	12937231	17.8888	3.52394	+	TEAD1	ENSG00000187079.17	CDS
chr11	95979013	95979125	14.655	5.46089	-	MAML2	ENSG00000184384.14	CDS
chr11	44930249	44930282	12.6616	4.97735	+	TSPAN18	ENSG00000157570.12	3' UTR
chr12	31447707	31447772	9.36676	3.6242	-	DENND5B	ENSG00000170456.16	CDS
chr12	119687378	119687486	16.2385	4.70997	-	CIT	ENSG00000122966.16	3' UTR
chr12	119687310	119687378	8.25674	3.97794	-	CIT	ENSG00000122966.16	3' UTR
chr12	1492373	1492418	10.463	4.77108	+	ERC1	ENSG00000082805.20	3' UTR
chr12	1493287	1493367	18.1879	4.69668	+	ERC1	ENSG00000082805.20	3' UTR
chr12	15109264	15109356	5.78173	3.21307	-	RERG	ENSG00000134533.6	CDS
chr12	20369462	20369539	53.8633	3.37196	+	PDE3A	ENSG00000172572.6	CDS
chr12	1493790	1493835	17.4905	5.75961	+	ERC1	ENSG00000082805.20	3' UTR
chr12	1493835	1493870	12.2744	5.26404	+	ERC1	ENSG00000082805.20	3' UTR
chr12	104757434	104757608	9.66438	4.26612	+	CHST11	ENSG00000171310.11	CDS
chr12	1490518	1490587	37.1315	5.40758	+	ERC1	ENSG00000082805.20	3' UTR
chr12	1490490	1490518	33.0952	5.36923	+	ERC1	ENSG00000082805.20	3' UTR
chr12	1490463	1490490	18.5446	4.83125	+	ERC1	ENSG00000082805.20	3' UTR
chr12	31479870	31479948	15.6048	3.18909	-	DENND5B	ENSG00000170456.16	CDS
chr12	20680304	20680316	400	5.15077	+	PDE3A	ENSG00000172572.6	3' UTR
chr12	20680289	20680302	400	5.03064	+	PDE3A	ENSG00000172572.6	3' UTR
chr12	20680273	20680289	400	4.95964	+	PDE3A	ENSG00000172572.6	3' UTR
chr12	52252025	52252147	11.2172	3.20761	+	KRT7	ENSG00000135480.16	Noncoding exon
chr12	52251928	52252006	9.08389	3.07129	+	KRT7	ENSG00000135480.16	Distal intron
chr12	104805016	104805086	11.7582	3.45313	-	SLC41A2	ENSG00000136052.9	3' UTR
chr12	57154588	57154651	3.19516	3.71071	+	LRP1	ENSG00000123384.14	CDS
chr12	57154651	57154702	4.25488	3.45996	+	LRP1	ENSG00000123384.14	CDS
chr12	1490324	1490387	28.4228	5.00702	+	ERC1	ENSG00000082805.20	3' UTR
chr12	31386034	31386065	6.52581	3.47359	-	DENND5B	ENSG00000170456.16	3' UTR
chr12	31385955	31386034	12.7764	3.37257	-	DENND5B	ENSG00000170456.16	3' UTR
chr12	115960959	115961044	38.1217	4.61952	-	MED13L	ENSG00000123066.8	3' UTR
chr12	115961044	115961069	20.8583	4.16143	-	MED13L	ENSG00000123066.8	3' UTR
chr12	115961069	115961103	14.8243	4.05158	-	MED13L	ENSG00000123066.8	3' UTR
chr12	3283439	3283516	17.3219	3.54777	+	TSPAN9	ENSG00000011105.14	3' UTR
chr12	3283306	3283355	17.1134	3.48097	+	TSPAN9	ENSG00000011105.14	3' UTR
chr12	3283355	3283439	22.168	3.34313	+	TSPAN9	ENSG00000011105.14	3' UTR
chr12	115968986	115969059	3.34513	4.16732	-	MED13L	ENSG00000123066.8	CDS
chr12	119688157	119688178	14.6653	4.05739	-	CIT	ENSG00000122966.16	3' UTR
chr12	119688089	119688156	19.6848	3.88471	-	CIT	ENSG00000122966.16	3' UTR
chr12	11891265	11891324	8.62399	3.53669	+	ETV6	ENSG00000139083.10	3' UTR
chr12	32327656	32327763	19.0975	3.98071	+	BICD1	ENSG00000151746.14	CDS
chr12	32327610	32327656	11.207	3.65508	+	BICD1	ENSG00000151746.14	CDS
chr12	19274679	19274783	20.5867	3.39348	+	PLEKHA5	ENSG00000052126.14	CDS
chr12	19274783	19274890	24.2122	3.22021	+	PLEKHA5	ENSG00000052126.14	CDS
chr12	20654144	20654160	25.0018	4.88466	+	PDE3A	ENSG00000172572.6	CDS
chr12	59774865	59774943	6.79613	3.03236	+	SLC16A7	ENSG00000118596.12	CDS
chr12	20369458	20369462	10.9499	3.01427	+	PDE3A	ENSG00000172572.6	CDS
chr12	83132626	83132685	5.93466	4.26753	+	TMTC2	ENSG00000179104.9	3' UTR
chr12	12465824	12465919	5.67349	3.11996	+	BORCS5	ENSG00000165714.11	3' UTR
chr12	131139534	131139592	37.0499	4.35581	+	ADGRD1	ENSG00000111452.13	3' UTR
chr12	131139495	131139517	19.8899	4.34051	+	ADGRD1	ENSG00000111452.13	3' UTR
chr12	131139363	131139407	39.6041	4.28979	+	ADGRD1	ENSG00000111452.13	3' UTR
chr12	131139424	131139495	35.3407	4.2669	+	ADGRD1	ENSG00000111452.13	3' UTR
chr12	131139517	131139532	21.6489	4.26567	+	ADGRD1	ENSG00000111452.13	3' UTR
chr12	131139592	131139653	21.3887	4.10222	+	ADGRD1	ENSG00000111452.13	3' UTR
chr12	19283674	19283711	9.85152	3.63118	+	PLEKHA5	ENSG00000052126.14	CDS
chr12	112185015	112185129	5.84482	3.71882	-	HECTD4	ENSG00000173064.13	CDS
chr12	112185129	112185232	7.15536	3.45055	-	HECTD4	ENSG00000173064.13	CDS
chr12	1493203	1493213	9.04121	4.78121	+	ERC1	ENSG00000082805.20	3' UTR
chr12	45850156	45850216	11.4247	3.13704	+	ARID2	ENSG00000189079.17	CDS
chr12	106509767	106509887	36.5191	3.71053	+	POLR3B	ENSG00000013503.10	3' UTR
chr12	50924888	50924968	8.28817	3.55479	+	METTL7A	ENSG00000185432.12	5' UTR
chr12	47236342	47236518	6.53882	4.32025	+	PCED1B	ENSG00000179715.13	CDS
chr12	61709871	61709998	15.7463	4.20991	-	TAFA2	ENSG00000198673.10	3' UTR
chr12	1083448	1083522	15.0077	3.78303	+	ERC1	ENSG00000082805.20	CDS
chr12	1083375	1083448	15.7028	3.60862	+	ERC1	ENSG00000082805.20	CDS
chr12	1083346	1083372	8.09739	3.37955	+	ERC1	ENSG00000082805.20	CDS
chr12	1083286	1083346	14.3972	3.21499	+	ERC1	ENSG00000082805.20	CDS
chr12	1083238	1083284	8.99701	3.07284	+	ERC1	ENSG00000082805.20	CDS
chr12	45016053	45016241	7.50015	4.69651	-	DBX2	ENSG00000185610.6	3' UTR
chr12	32305970	32306058	16.454	4.02998	+	BICD1	ENSG00000151746.14	CDS
chr12	32305915	32305968	13.7957	3.73324	+	BICD1	ENSG00000151746.14	CDS
chr12	32305850	32305915	6.29956	3.70722	+	BICD1	ENSG00000151746.14	CDS
chr12	64142443	64142604	31.3859	5.31172	+	SRGAP1	ENSG00000196935.9	CDS
chr12	64142330	64142443	16.8209	4.66202	+	SRGAP1	ENSG00000196935.9	CDS
chr12	39760024	39760172	10.6245	3.61205	-	SLC2A13	ENSG00000151229.13	CDS
chr12	57254865	57254933	14.0377	4.2228	-	R3HDM2	ENSG00000179912.20	Distal intron (ncRNA)
chr12	57254933	57254945	10.4081	4.02171	-	R3HDM2	ENSG00000179912.20	CDS
chr12	57254945	57254978	10.1647	3.90969	-	R3HDM2	ENSG00000179912.20	Distal intron (ncRNA)
chr12	50744809	50744961	18.9703	4.77657	+	DIP2B	ENSG00000066084.13	CDS
chr12	50925102	50925190	37.863	3.67565	+	METTL7A	ENSG00000185432.12	CDS
chr12	50925009	50925054	9.18439	3.66172	+	METTL7A	ENSG00000185432.12	CDS
chr12	50925054	50925073	15.468	3.53918	+	METTL7A	ENSG00000185432.12	CDS
chr12	31480167	31480221	8.64624	3.35996	-	DENND5B	ENSG00000170456.16	CDS
chr12	131139351	131139363	23.4533	4.11861	+	ADGRD1	ENSG00000111452.13	3' UTR
chr12	131139343	131139351	18.1281	4.02364	+	ADGRD1	ENSG00000111452.13	3' UTR
chr12	131139334	131139341	4.01753	3.38772	+	ADGRD1	ENSG00000111452.13	3' UTR
chr12	50925261	50925275	3.83784	3.16309	+	METTL7A	ENSG00000185432.12	CDS
chr12	47235123	47235263	4.03157	3.91605	+	PCED1B	ENSG00000179715.13	CDS
chr12	909700	909767	27.956	3.08168	+	WNK1	ENSG00000060237.17	3' UTR
chr12	909688	909700	8.71406	3.06625	+	WNK1	ENSG00000060237.17	3' UTR
chr12	116008566	116008680	16.8166	4.99769	-	MED13L	ENSG00000123066.8	CDS
chr12	116008525	116008566	6.93431	4.44897	-	MED13L	ENSG00000123066.8	CDS
chr12	3200985	3201073	42.0031	3.03975	+	TSPAN9	ENSG00000011105.14	CDS
chr12	82896171	82896206	11.4581	4.71574	+	TMTC2	ENSG00000179104.9	CDS
chr12	82896113	82896171	19.6691	4.42571	+	TMTC2	ENSG00000179104.9	CDS
chr12	124372468	124372534	19.2197	3.1074	-	NCOR2	ENSG00000196498.13	CDS
chr12	124372534	124372548	16.0614	3.02159	-	NCOR2	ENSG00000196498.13	CDS
chr12	112184196	112184267	5.14725	3.39123	-	HECTD4	ENSG00000173064.13	CDS
chr12	112184267	112184304	5.68298	3.06132	-	HECTD4	ENSG00000173064.13	CDS
chr12	1493873	1493895	18.8954	5.28849	+	ERC1	ENSG00000082805.20	3' UTR
chr12	1493895	1493932	17.5273	5.00763	+	ERC1	ENSG00000082805.20	3' UTR
chr12	115991074	115991154	20.8863	4.74505	-	MED13L	ENSG00000123066.8	CDS
chr12	115991154	115991233	17.43	4.61813	-	MED13L	ENSG00000123066.8	CDS
chr12	64143460	64143541	13.6054	4.88041	+	SRGAP1	ENSG00000196935.9	3' UTR
chr12	1491010	1491074	20.6174	5.52104	+	ERC1	ENSG00000082805.20	3' UTR
chr12	1490974	1491010	13.2022	5.01676	+	ERC1	ENSG00000082805.20	3' UTR
chr12	1491099	1491167	29.0025	5.2116	+	ERC1	ENSG00000082805.20	3' UTR
chr12	120764674	120764679	35.3729	3.65608	-	SPPL3	ENSG00000157837.16	3' UTR
chr12	120764693	120764730	21.0647	3.56566	-	SPPL3	ENSG00000157837.16	3' UTR
chr12	120764583	120764674	65.9644	3.46646	-	SPPL3	ENSG00000157837.16	3' UTR
chr12	120764519	120764583	19.3318	3.09703	-	SPPL3	ENSG00000157837.16	3' UTR
chr12	124324964	124325025	15.4619	3.07973	-	NCOR2	ENSG00000196498.13	3' UTR
chr12	106509619	106509690	9.13489	3.63545	+	POLR3B	ENSG00000013503.10	3' UTR
chr12	83132407	83132520	40.8152	5.53761	+	TMTC2	ENSG00000179104.9	3' UTR
chr12	83132370	83132407	16.7035	5.00372	+	TMTC2	ENSG00000179104.9	CDS
chr12	3284711	3284770	3.66688	3.5425	+	TSPAN9	ENSG00000011105.14	3' UTR
chr12	104757711	104757809	7.50015	4.51955	+	CHST11	ENSG00000171310.11	CDS
chr12	32337621	32337714	13.5058	4.62507	+	BICD1	ENSG00000151746.14	CDS
chr12	32337534	32337621	8.93319	4.18129	+	BICD1	ENSG00000151746.14	CDS
chr12	44388919	44389001	3.86903	4.2496	+	TMEM117	ENSG00000139173.10	3' UTR
chr12	1494506	1494616	35.6165	6.07103	+	ERC1	ENSG00000082805.20	3' UTR
chr12	1494616	1494638	34.4562	6.19409	+	ERC1	ENSG00000082805.20	3' UTR
chr12	1490760	1490811	12.8708	4.63532	+	ERC1	ENSG00000082805.20	3' UTR
chr12	122984613	122984685	3.03833	3.59763	-	PITPNM2	ENSG00000090975.12	3' UTR
chr12	122985701	122985801	7.46938	3.68447	-	PITPNM2	ENSG00000090975.12	3' UTR
chr12	115991466	115991594	40.3498	4.73121	-	MED13L	ENSG00000123066.8	CDS
chr12	119688068	119688089	9.90361	3.69768	-	CIT	ENSG00000122966.16	3' UTR
chr12	131140382	131140496	32.2993	4.38478	+	ADGRD1	ENSG00000111452.13	3' UTR
chr12	31452118	31452158	49.5954	3.60603	-	DENND5B	ENSG00000170456.16	CDS
chr12	31452158	31452193	34.3966	3.59721	-	DENND5B	ENSG00000170456.16	CDS
chr12	31452001	31452087	49.7893	3.40277	-	DENND5B	ENSG00000170456.16	CDS
chr12	31452087	31452097	28.6937	3.23936	-	DENND5B	ENSG00000170456.16	CDS
chr12	31452097	31452118	33.3156	3.18009	-	DENND5B	ENSG00000170456.16	CDS
chr12	31451938	31452001	13.9496	3.01704	-	DENND5B	ENSG00000170456.16	CDS
chr12	106346523	106346739	6.31097	3.48159	+	TCP11L2	ENSG00000166046.11	CDS
chr12	50744732	50744802	5.53631	3.75608	+	DIP2B	ENSG00000066084.13	CDS
chr12	83132327	83132362	3.24675	3.89026	+	TMTC2	ENSG00000179104.9	CDS
chr12	115982428	115982491	4.569	3.59848	-	MED13L	ENSG00000123066.8	CDS
chr12	62648087	62648166	3.83784	3.55479	-	PPM1H	ENSG00000111110.12	3' UTR
chr12	61710116	61710267	20.7306	4.70527	-	TAFA2	ENSG00000198673.10	3' UTR
chr12	44388220	44388293	6.46318	4.48489	+	TMEM117	ENSG00000139173.10	CDS
chr12	59775224	59775329	12.009	3.99501	+	SLC16A7	ENSG00000118596.12	CDS
chr12	59775375	59775407	16.0382	3.98486	+	SLC16A7	ENSG00000118596.12	CDS
chr12	59775329	59775373	10.4479	3.72106	+	SLC16A7	ENSG00000118596.12	CDS
chr12	59775407	59775473	15.1756	3.52646	+	SLC16A7	ENSG00000118596.12	CDS
chr12	1494638	1494719	45.5579	6.04342	+	ERC1	ENSG00000082805.20	3' UTR
chr12	121509601	121509643	7.3251	3.77031	-	KDM2B	ENSG00000089094.19	CDS
chr12	121509643	121509707	10.8755	3.6467	-	KDM2B	ENSG00000089094.19	CDS
chr12	284257	284318	8.61268	3.31418	-	KDM5A	ENSG00000073614.13	3' UTR
chr12	64142883	64142966	9.53697	4.9391	+	SRGAP1	ENSG00000196935.9	3' UTR
chr12	119686102	119686224	5.7091	3.80631	-	CIT	ENSG00000122966.16	3' UTR
chr12	44388157	44388220	4.60836	4.11454	+	TMEM117	ENSG00000139173.10	CDS
chr12	20681192	20681224	24.2978	4.81873	+	PDE3A	ENSG00000172572.6	3' UTR
chr12	20681224	20681287	42.4889	4.67071	+	PDE3A	ENSG00000172572.6	3' UTR
chr12	124336750	124336754	17.8552	3.04573	-	NCOR2	ENSG00000196498.13	CDS
chr12	1494235	1494320	45.3293	5.61229	+	ERC1	ENSG00000082805.20	3' UTR
chr12	1494213	1494222	14.2128	5.18208	+	ERC1	ENSG00000082805.20	3' UTR
chr12	115991381	115991466	20.1721	4.59521	-	MED13L	ENSG00000123066.8	CDS
chr12	1492507	1492614	43.0081	5.56991	+	ERC1	ENSG00000082805.20	3' UTR
chr12	20680446	20680489	48.6085	4.9379	+	PDE3A	ENSG00000172572.6	3' UTR
chr12	20680489	20680525	40.6747	4.52725	+	PDE3A	ENSG00000172572.6	3' UTR
chr12	124335629	124335632	14.7888	3.1986	-	NCOR2	ENSG00000196498.13	CDS
chr12	20369399	20369449	43.1008	3.12134	+	PDE3A	ENSG00000172572.6	CDS
chr12	71584540	71584669	5.13209	4.03038	+	LGR5	ENSG00000139292.13	CDS
chr12	112162193	112162268	4.46859	3.21971	-	HECTD4	ENSG00000173064.13	3' UTR
chr12	12465639	12465756	12.9831	4.92822	+	BORCS5	ENSG00000165714.11	CDS
chr12	31479948	31480034	27.1089	3.19344	-	DENND5B	ENSG00000170456.16	CDS
chr12	31480034	31480095	12.5019	3.18901	-	DENND5B	ENSG00000170456.16	CDS
chr12	1493230	1493287	14.9611	4.75658	+	ERC1	ENSG00000082805.20	3' UTR
chr12	1490636	1490720	57.4771	6.03364	+	ERC1	ENSG00000082805.20	3' UTR
chr12	1490613	1490636	35.2678	5.7399	+	ERC1	ENSG00000082805.20	3' UTR
chr12	1490594	1490613	31.6085	5.5859	+	ERC1	ENSG00000082805.20	3' UTR
chr12	20680061	20680082	35.0786	5.28741	+	PDE3A	ENSG00000172572.6	CDS
chr12	20680082	20680113	44.3724	4.82263	+	PDE3A	ENSG00000172572.6	CDS
chr12	20680113	20680138	38.0785	4.71999	+	PDE3A	ENSG00000172572.6	CDS
chr12	115960910	115960948	5.77655	3.77461	-	MED13L	ENSG00000123066.8	3' UTR
chr12	20680218	20680273	400	4.97616	+	PDE3A	ENSG00000172572.6	CDS
chr12	20680156	20680218	400	4.79834	+	PDE3A	ENSG00000172572.6	CDS
chr12	20680138	20680156	41.6658	4.62505	+	PDE3A	ENSG00000172572.6	CDS
chr12	62648313	62648476	6.19968	4.1305	-	PPM1H	ENSG00000111110.12	3' UTR
chr12	1493685	1493785	37.264	5.96378	+	ERC1	ENSG00000082805.20	3' UTR
chr12	1493669	1493685	13.187	4.98772	+	ERC1	ENSG00000082805.20	3' UTR
chr12	32337733	32337861	9.40653	4.42968	+	BICD1	ENSG00000151746.14	CDS
chr12	31387484	31387543	58.9549	4.36603	-	DENND5B	ENSG00000170456.16	3' UTR
chr12	31387572	31387587	30.8514	4.34764	-	DENND5B	ENSG00000170456.16	3' UTR
chr12	31387587	31387674	22.8131	4.07034	-	DENND5B	ENSG00000170456.16	CDS
chr12	31387674	31387692	5.97939	3.8898	-	DENND5B	ENSG00000170456.16	CDS
chr12	12465923	12466037	9.36402	3.22653	+	BORCS5	ENSG00000165714.11	3' UTR
chr12	20369935	20369943	11.0247	3.23158	+	PDE3A	ENSG00000172572.6	CDS
chr12	59775095	59775221	12.6646	3.78827	+	SLC16A7	ENSG00000118596.12	CDS
chr12	57254672	57254759	11.1492	4.33299	-	R3HDM2	ENSG00000179912.20	Distal intron (ncRNA)
chr12	57254759	57254815	10.1608	3.85886	-	R3HDM2	ENSG00000179912.20	Distal intron (ncRNA)
chr12	31387419	31387484	36.0048	4.4122	-	DENND5B	ENSG00000170456.16	3' UTR
chr12	82857070	82857167	8.23736	3.50029	+	TMTC2	ENSG00000179104.9	CDS
chr12	82896209	82896246	22.2011	5.61196	+	TMTC2	ENSG00000179104.9	CDS
chr12	82896246	82896322	21.5963	5.37149	+	TMTC2	ENSG00000179104.9	CDS
chr12	20369316	20369324	25.3511	3.50087	+	PDE3A	ENSG00000172572.6	CDS
chr12	20369284	20369315	13.2633	3.38269	+	PDE3A	ENSG00000172572.6	CDS
chr12	20369324	20369361	31.6027	3.26748	+	PDE3A	ENSG00000172572.6	CDS
chr12	20369361	20369399	48.2166	3.25349	+	PDE3A	ENSG00000172572.6	CDS
chr12	120764791	120764902	49.509	3.6092	-	SPPL3	ENSG00000157837.16	3' UTR
chr12	106509690	106509767	28.3315	3.80405	+	POLR3B	ENSG00000013503.10	3' UTR
chr12	64143186	64143199	12.2628	4.31405	+	SRGAP1	ENSG00000196935.9	3' UTR
chr12	64143199	64143258	14.8358	4.26377	+	SRGAP1	ENSG00000196935.9	3' UTR
chr12	64143169	64143185	8.97729	3.79625	+	SRGAP1	ENSG00000196935.9	3' UTR
chr12	20370053	20370099	13.9496	3.04873	+	PDE3A	ENSG00000172572.6	CDS
chr12	82857446	82857545	12.2243	4.29534	+	TMTC2	ENSG00000179104.9	CDS
chr12	82857389	82857446	8.49076	3.80387	+	TMTC2	ENSG00000179104.9	CDS
chr12	62560588	62560708	11.3642	3.12556	+	MON2	ENSG00000061987.16	CDS
chr12	124372395	124372446	10.4938	3.03319	-	NCOR2	ENSG00000196498.13	CDS
chr12	116008934	116008971	6.93431	4.41905	-	MED13L	ENSG00000123066.8	CDS
chr12	116008900	116008934	9.18117	4.12091	-	MED13L	ENSG00000123066.8	CDS
chr12	116008819	116008900	13.09	4.10023	-	MED13L	ENSG00000123066.8	CDS
chr12	19283662	19283674	17.7642	4.24144	+	PLEKHA5	ENSG00000052126.14	CDS
chr12	19283597	19283662	37.7594	3.89997	+	PLEKHA5	ENSG00000052126.14	CDS
chr12	19283505	19283597	29.0216	3.7057	+	PLEKHA5	ENSG00000052126.14	CDS
chr12	109267592	109267662	4.13239	3.21579	+	ACACB	ENSG00000076555.15	3' UTR
chr12	109267662	109267765	10.4487	3.11289	+	ACACB	ENSG00000076555.15	3' UTR
chr12	44389425	44389504	4.60836	4.46674	+	TMEM117	ENSG00000139173.10	3' UTR
chr12	20680437	20680444	24.2825	5.40324	+	PDE3A	ENSG00000172572.6	3' UTR
chr12	20680402	20680431	42.4971	5.39717	+	PDE3A	ENSG00000172572.6	3' UTR
chr12	20680316	20680402	400	5.17433	+	PDE3A	ENSG00000172572.6	3' UTR
chr12	20654085	20654144	59.2373	4.61273	+	PDE3A	ENSG00000172572.6	CDS
chr12	20654078	20654085	48.4958	4.48041	+	PDE3A	ENSG00000172572.6	CDS
chr12	20654045	20654078	18.7987	4.32882	+	PDE3A	ENSG00000172572.6	CDS
chr12	124335572	124335629	16.7301	3.14644	-	NCOR2	ENSG00000196498.13	CDS
chr12	50744602	50744706	9.21136	3.74377	+	DIP2B	ENSG00000066084.13	CDS
chr12	115961183	115961270	8.93319	4.1554	-	MED13L	ENSG00000123066.8	CDS
chr12	29502512	29502610	11.8742	4.39526	-	TMTC1	ENSG00000133687.16	3' UTR
chr12	32328174	32328241	6.124	3.31534	+	BICD1	ENSG00000151746.14	CDS
chr12	78006627	78006714	5.53307	4.07024	+	NAV3	ENSG00000067798.16	CDS
chr12	78006715	78006785	5.57695	3.92025	+	NAV3	ENSG00000067798.16	CDS
chr12	11891068	11891165	6.06621	4.02441	+	ETV6	ENSG00000139083.10	3' UTR
chr12	11891165	11891261	13.3178	3.50843	+	ETV6	ENSG00000139083.10	3' UTR
chr12	1490280	1490324	20.9762	4.75783	+	ERC1	ENSG00000082805.20	3' UTR
chr12	31452193	31452231	32.7959	3.4471	-	DENND5B	ENSG00000170456.16	CDS
chr12	31452236	31452278	29.9525	3.28343	-	DENND5B	ENSG00000170456.16	CDS
chr12	31452278	31452316	21.5724	3.21869	-	DENND5B	ENSG00000170456.16	CDS
chr12	119686901	119686951	6.19968	3.67893	-	CIT	ENSG00000122966.16	3' UTR
chr12	57179792	57179887	4.0819	3.26155	+	LRP1	ENSG00000123384.14	CDS
chr12	11869427	11869633	5.97025	4.11551	+	ETV6	ENSG00000139083.10	CDS
chr12	131140974	131141049	4.99983	3.46674	+	ADGRD1	ENSG00000111452.13	3' UTR
chr12	112161507	112161609	6.22407	3.34668	-	HECTD4	ENSG00000173064.13	3' UTR
chr12	3283260	3283306	15.2366	3.30861	+	TSPAN9	ENSG00000011105.14	3' UTR
chr12	118160143	118160328	8.76457	4.69944	-	TAOK3	ENSG00000135090.14	CDS
chr12	82896061	82896113	15.8122	4.15843	+	TMTC2	ENSG00000179104.9	CDS
chr12	78119519	78119670	8.48382	5.19674	+	NAV3	ENSG00000067798.16	CDS
chr12	112319309	112319449	15.3092	3.32716	-	HECTD4	ENSG00000173064.13	CDS
chr12	31479707	31479737	17.9672	3.55645	-	DENND5B	ENSG00000170456.16	CDS
chr12	31479651	31479707	21.9555	3.46791	-	DENND5B	ENSG00000170456.16	CDS
chr12	31479737	31479748	4.85266	3.07951	-	DENND5B	ENSG00000170456.16	CDS
chr12	280476	280587	7.65667	3.14185	-	KDM5A	ENSG00000073614.13	3' UTR
chr12	115991713	115991822	20.3801	5.37244	-	MED13L	ENSG00000123066.8	CDS
chr13	75362263	75362409	10.2173	4.63206	-	TBC1D4	ENSG00000136111.14	CDS
chr13	110149120	110149207	41.2989	3.1858	-	COL4A1	ENSG00000187498.16	3' UTR
chr13	110149210	110149261	32.0636	3.00211	-	COL4A1	ENSG00000187498.16	3' UTR
chr13	28292584	28292663	12.8939	3.06801	+	PAN3	ENSG00000152520.14	3' UTR
chr13	77098106	77098179	7.37932	3.55752	-	MYCBP2	ENSG00000005810.18	CDS
chr13	112882877	112882911	19.4212	3.61933	+	ATP11A	ENSG00000068650.18	3' UTR
chr13	112882912	112882966	14.0838	3.38706	+	ATP11A	ENSG00000068650.18	3' UTR
chr13	32295281	32295370	8.79672	4.7879	+	FRY	ENSG00000073910.22	CDS
chr13	77097785	77097863	8.61268	3.07779	-	MYCBP2	ENSG00000005810.18	CDS
chr13	77097863	77097894	3.57466	3.02265	-	MYCBP2	ENSG00000005810.18	CDS
chr13	113842842	113842955	6.1986	4.08606	+	GAS6-AS1	ENSG00000233695.2	Noncoding exon
chr13	60528916	60529009	4.78099	3.82561	+	TDRD3	ENSG00000083544.14	CDS
chr13	36879478	36879544	5.99649	3.30308	-	SMAD9	ENSG00000120693.13	CDS
chr13	73846154	73846319	27.8792	6.36252	-	KLF12	ENSG00000118922.17	CDS
chr13	112882825	112882877	18.2865	3.44293	+	ATP11A	ENSG00000068650.18	3' UTR
chr13	112882801	112882825	11.852	3.31917	+	ATP11A	ENSG00000068650.18	3' UTR
chr13	112882775	112882801	4.50353	3.0038	+	ATP11A	ENSG00000068650.18	3' UTR
chr13	33129545	33129587	5.3288	3.46606	-	STARD13	ENSG00000133121.21	CDS
chr13	33129490	33129545	5.53307	3.28147	-	STARD13	ENSG00000133121.21	CDS
chr13	73695235	73695312	5.95601	4.30648	-	KLF12	ENSG00000118922.17	3' UTR
chr13	113843022	113843094	3.95539	3.28042	+	GAS6-AS1	ENSG00000233695.2	Noncoding exon
chr13	110150178	110150236	23.9889	3.23618	-	COL4A1	ENSG00000187498.16	3' UTR
chr13	110150119	110150178	25.4784	3.15871	-	COL4A1	ENSG00000187498.16	3' UTR
chr13	96833165	96833243	34.9051	4.98593	+	HS6ST3	ENSG00000185352.8	CDS
chr13	96833246	96833282	15.7053	4.87365	+	HS6ST3	ENSG00000185352.8	3' UTR
chr13	96833282	96833333	11.6687	4.5479	+	HS6ST3	ENSG00000185352.8	3' UTR
chr13	59666676	59666812	13.0324	3.38192	-	DIAPH3	ENSG00000139734.19	CDS
chr13	23668805	23668915	13.549	3.44437	+	TNFRSF19	ENSG00000127863.15	CDS
chr13	77044979	77045059	16.7999	3.16843	-	MYCBP2	ENSG00000005810.18	3' UTR
chr13	77045107	77045199	9.84167	3.06464	-	MYCBP2	ENSG00000005810.18	3' UTR
chr13	113844803	113844887	4.40349	3.89718	+	GAS6-AS1	ENSG00000233695.2	Noncoding exon
chr13	36695786	36695867	29.4911	3.01104	+	SERTM1	ENSG00000180440.4	3' UTR
chr13	96833151	96833165	18.2813	4.72584	+	HS6ST3	ENSG00000185352.8	CDS
chr13	96833122	96833151	7.12493	4.55479	+	HS6ST3	ENSG00000185352.8	CDS
chr13	113845255	113845348	4.88904	4.05008	+	GAS6-AS1	ENSG00000233695.2	Noncoding exon
chr13	36695675	36695786	41.676	3.02164	+	SERTM1	ENSG00000180440.4	3' UTR
chr13	113845418	113845495	4.76979	3.4692	+	GAS6-AS1	ENSG00000233695.2	Noncoding exon
chr13	73694372	73694472	18.2337	5.53018	-	KLF12	ENSG00000118922.17	3' UTR
chr13	29503347	29503530	6.10099	3.89443	+	MTUS2	ENSG00000132938.20	3' UTR
chr13	73695504	73695612	9.98105	4.8614	-	KLF12	ENSG00000118922.17	CDS
chr13	112882063	112882082	8.54261	3.98885	+	ATP11A	ENSG00000068650.18	CDS
chr13	112882082	112882159	16.2721	3.95127	+	ATP11A	ENSG00000068650.18	3' UTR
chr13	77098280	77098346	7.03115	3.91745	-	MYCBP2	ENSG00000005810.18	CDS
chr13	112882352	112882403	8.403	3.54941	+	ATP11A	ENSG00000068650.18	3' UTR
chr13	96838640	96838682	6.60286	3.53341	+	HS6ST3	ENSG00000185352.8	3' UTR
chr13	77098565	77098604	9.46081	3.31216	-	MYCBP2	ENSG00000005810.18	CDS
chr13	77098459	77098555	15.2545	3.28019	-	MYCBP2	ENSG00000005810.18	CDS
chr13	33105274	33105367	7.31841	3.43816	-	STARD13	ENSG00000133121.21	3' UTR
chr13	36695510	36695635	16.4142	3.34094	+	SERTM1	ENSG00000180440.4	3' UTR
chr13	36695635	36695675	12.3248	3.10041	+	SERTM1	ENSG00000180440.4	3' UTR
chr13	27925062	27925135	57.0212	3.14106	+	PDX1	ENSG00000139515.6	3' UTR
chr13	32775110	32775279	27.2221	3.29721	+	PDS5B	ENSG00000083642.19	3' UTR
chr13	36695890	36695942	8.8453	3.17658	+	SERTM1	ENSG00000180440.4	3' UTR
chr13	75286552	75286619	11.4867	4.3159	-	TBC1D4	ENSG00000136111.14	3' UTR
chr13	75286619	75286655	10.5774	4.07949	-	TBC1D4	ENSG00000136111.14	3' UTR
chr13	75286655	75286730	9.24502	3.99033	-	TBC1D4	ENSG00000136111.14	3' UTR
chr13	23673459	23673495	28.3206	3.49983	+	TNFRSF19	ENSG00000127863.15	3' UTR
chr13	87678188	87678215	14.7287	3.01689	+	SLITRK5	ENSG00000165300.7	CDS
chr13	87678056	87678080	20.3037	3.00096	+	SLITRK5	ENSG00000165300.7	CDS
chr13	75286743	75286811	13.6168	4.2064	-	TBC1D4	ENSG00000136111.14	CDS
chr13	75286811	75286856	18.9714	4.20614	-	TBC1D4	ENSG00000136111.14	CDS
chr13	75286866	75286950	10.6	3.46259	-	TBC1D4	ENSG00000136111.14	CDS
chr13	96838908	96838952	38.739	5.18105	+	HS6ST3	ENSG00000185352.8	3' UTR
chr13	96838952	96839035	31.0644	4.92379	+	HS6ST3	ENSG00000185352.8	3' UTR
chr13	96838893	96838908	26.8389	4.71144	+	HS6ST3	ENSG00000185352.8	3' UTR
chr13	33129410	33129463	3.20065	3.50644	-	STARD13	ENSG00000133121.21	CDS
chr13	23570575	23570691	9.66438	3.21079	+	TNFRSF19	ENSG00000127863.15	5' UTR
chr13	59666609	59666663	3.14816	3.0113	-	DIAPH3	ENSG00000139734.19	CDS
chr13	37746056	37746077	6.36085	4.58797	-	TRPC4	ENSG00000133107.14	CDS
chr13	37745987	37746056	8.79672	4.43113	-	TRPC4	ENSG00000133107.14	CDS
chr13	96838398	96838463	10.9855	4.33783	+	HS6ST3	ENSG00000185352.8	3' UTR
chr13	96838775	96838808	8.12781	4.51047	+	HS6ST3	ENSG00000185352.8	3' UTR
chr13	96838682	96838775	23.544	4.3377	+	HS6ST3	ENSG00000185352.8	3' UTR
chr13	96838808	96838835	6.57527	3.64593	+	HS6ST3	ENSG00000185352.8	3' UTR
chr13	73694500	73694604	15.897	5.59459	-	KLF12	ENSG00000118922.17	3' UTR
chr13	37637372	37637458	3.5509	3.54612	-	TRPC4	ENSG00000133107.14	CDS
chr13	77098704	77098778	9.50339	3.07274	-	MYCBP2	ENSG00000005810.18	CDS
chr13	60528575	60528693	3.20236	3.48	+	TDRD3	ENSG00000083544.14	CDS
chr13	33129180	33129259	4.62039	4.21658	-	STARD13	ENSG00000133121.21	CDS
chr13	97275837	97275891	19.9022	3.81136	+	MBNL2	ENSG00000139793.18	5' UTR
chr13	77098842	77098922	12.9769	3.27555	-	MYCBP2	ENSG00000005810.18	CDS
chr13	97391392	97391460	8.93319	3.82923	+	MBNL2	ENSG00000139793.18	CDS
chr13	97391460	97391498	6.12774	3.42443	+	MBNL2	ENSG00000139793.18	3' UTR
chr13	96838848	96838892	21.2289	4.1668	+	HS6ST3	ENSG00000185352.8	3' UTR
chr13	37783026	37783132	5.22522	4.09588	-	TRPC4	ENSG00000133107.14	CDS
chr13	37636896	37637004	9.18866	4.6733	-	TRPC4	ENSG00000133107.14	CDS
chr13	23673495	23673588	38.2497	3.45427	+	TNFRSF19	ENSG00000127863.15	3' UTR
chr13	23673601	23673635	9.15174	3.29223	+	TNFRSF19	ENSG00000127863.15	3' UTR
chr13	32295570	32295737	7.72734	4.34217	+	FRY	ENSG00000073910.22	3' UTR
chr13	35159372	35159469	4.39363	4.4092	+	NBEA	ENSG00000172915.18	CDS
chr13	112882172	112882233	10.2621	4.01804	+	ATP11A	ENSG00000068650.18	3' UTR
chr13	112882233	112882270	8.25674	3.53028	+	ATP11A	ENSG00000068650.18	3' UTR
chr13	96832743	96832831	16.6691	4.90018	+	HS6ST3	ENSG00000185352.8	CDS
chr13	96832670	96832743	18.2958	4.08387	+	HS6ST3	ENSG00000185352.8	CDS
chr13	59666512	59666567	3.34513	3.14273	-	DIAPH3	ENSG00000139734.19	3' UTR
chr13	36695101	36695125	18.8857	3.31839	+	SERTM1	ENSG00000180440.4	CDS
chr13	36695036	36695067	12.9934	3.19634	+	SERTM1	ENSG00000180440.4	5' UTR
chr13	36695069	36695101	17.8858	3.1353	+	SERTM1	ENSG00000180440.4	CDS
chr13	97276218	97276241	31.704	4.43536	+	MBNL2	ENSG00000139793.18	CDS
chr13	97276241	97276323	47.5135	4.33755	+	MBNL2	ENSG00000139793.18	CDS
chr13	113844152	113844227	4.35036	3.0169	+	GAS6-AS1	ENSG00000233695.2	Noncoding exon
chr13	112883302	112883357	17.6905	4.1853	+	ATP11A	ENSG00000068650.18	3' UTR
chr13	112883357	112883443	28.1017	4.1104	+	ATP11A	ENSG00000068650.18	3' UTR
chr13	23673732	23673752	10.0066	3.49909	+	TNFRSF19	ENSG00000127863.15	3' UTR
chr13	23673648	23673663	17.6368	3.35561	+	TNFRSF19	ENSG00000127863.15	3' UTR
chr13	23673753	23673809	12.0489	3.20142	+	TNFRSF19	ENSG00000127863.15	3' UTR
chr13	97393868	97393920	6.93028	4.10611	+	MBNL2	ENSG00000139793.18	3' UTR
chr13	27925023	27925030	27.4759	3.01241	+	PDX1	ENSG00000139515.6	3' UTR
chr13	32770268	32770317	4.64617	3.83882	+	PDS5B	ENSG00000083642.19	CDS
chr13	32770158	32770268	4.16091	3.03167	+	PDS5B	ENSG00000083642.19	CDS
chr13	35159635	35159780	5.05394	3.70172	+	NBEA	ENSG00000172915.18	CDS
chr13	97276129	97276173	58.8045	4.552	+	MBNL2	ENSG00000139793.18	5' UTR
chr13	109188636	109188782	4.44038	3.73455	-	MYO16-AS1	ENSG00000236242.1	Distal intron (ncRNA)
chr13	109188571	109188635	4.51743	3.11209	-	MYO16-AS1	ENSG00000236242.1	Distal intron (ncRNA)
chr13	36695125	36695202	22.4407	3.04382	+	SERTM1	ENSG00000180440.4	CDS
chr13	96832644	96832670	6.1986	3.61774	+	HS6ST3	ENSG00000185352.8	CDS
chr13	97276096	97276105	28.8232	4.45382	+	MBNL2	ENSG00000139793.18	5' UTR
chr13	97276105	97276129	39.3682	4.24438	+	MBNL2	ENSG00000139793.18	5' UTR
chr13	97275965	97276033	44.4535	3.92203	+	MBNL2	ENSG00000139793.18	5' UTR
chr13	97276034	97276090	35.9726	3.84938	+	MBNL2	ENSG00000139793.18	5' UTR
chr13	91825701	91825789	3.3259	3.49854	+	GPC5	ENSG00000179399.15	Distal intron
chr13	97276192	97276218	33.59	4.24624	+	MBNL2	ENSG00000139793.18	5' UTR
chr13	97276173	97276192	39.2451	4.24391	+	MBNL2	ENSG00000139793.18	5' UTR
chr13	98794473	98794610	6.54279	3.76715	-	DOCK9	ENSG00000088387.19	3' UTR
chr14	73276379	73276472	4.62659	3.92727	-	NUMB	ENSG00000133961.20	3' UTR
chr14	104947800	104947804	15.274	3.53319	-	AHNAK2	ENSG00000185567.7	CDS
chr14	104947767	104947796	16.696	3.24505	-	AHNAK2	ENSG00000185567.7	CDS
chr14	104719721	104719733	9.16159	3.09502	+	INF2	ENSG00000203485.13	3' UTR
chr14	104943827	104943847	18.0522	3.0359	-	AHNAK2	ENSG00000185567.7	CDS
chr14	104949790	104949845	35.3893	3.27735	-	AHNAK2	ENSG00000185567.7	CDS
chr14	80785274	80785385	8.54133	3.51071	-	CEP128	ENSG00000100629.17	CDS
chr14	104949652	104949677	25.8091	3.27277	-	AHNAK2	ENSG00000185567.7	CDS
chr14	104949632	104949652	22.0421	3.24311	-	AHNAK2	ENSG00000185567.7	CDS
chr14	104949677	104949693	23.589	3.18026	-	AHNAK2	ENSG00000185567.7	CDS
chr14	64052144	64052256	17.43	5.09951	+	SYNE2	ENSG00000054654.16	CDS
chr14	64052121	64052144	9.18866	4.65154	+	SYNE2	ENSG00000054654.16	CDS
chr14	104953676	104953717	25.3946	3.28353	-	AHNAK2	ENSG00000185567.7	CDS
chr14	104180021	104180068	82.7471	3.11919	+	KIF26A	ENSG00000066735.14	3' UTR
chr14	104180068	104180151	400	3.05273	+	KIF26A	ENSG00000066735.14	3' UTR
chr14	56297123	56297136	15.5173	4.03962	+	PELI2	ENSG00000139946.10	CDS
chr14	56297136	56297156	14.9729	3.6838	+	PELI2	ENSG00000139946.10	CDS
chr14	56297156	56297238	24.1636	3.57881	+	PELI2	ENSG00000139946.10	CDS
chr14	56297062	56297122	24.0558	3.56896	+	PELI2	ENSG00000139946.10	CDS
chr14	56296963	56297024	22.7687	3.53726	+	PELI2	ENSG00000139946.10	CDS
chr14	56297024	56297062	11.2377	3.26068	+	PELI2	ENSG00000139946.10	CDS
chr14	104152241	104152268	15.3898	3.43002	+	KIF26A	ENSG00000066735.14	CDS
chr14	64053340	64053416	5.17678	3.3716	+	SYNE2	ENSG00000054654.16	CDS
chr14	104176503	104176508	18.9949	3.55341	+	KIF26A	ENSG00000066735.14	CDS
chr14	104176431	104176503	42.201	3.32636	+	KIF26A	ENSG00000066735.14	CDS
chr14	56300721	56300798	5.63881	4.20585	+	PELI2	ENSG00000139946.10	3' UTR
chr14	89162882	89162946	12.8812	5.13052	-	FOXN3	ENSG00000053254.15	CDS
chr14	24408693	24408759	5.7091	4.07254	+	NYNRIN	ENSG00000205978.6	CDS
chr14	89161657	89161725	35.9365	5.5365	-	FOXN3	ENSG00000053254.15	3' UTR
chr14	71671474	71671574	66.7307	5.35536	+	SIPA1L1	ENSG00000197555.9	CDS
chr14	71671450	71671474	19.4519	4.61527	+	SIPA1L1	ENSG00000197555.9	CDS
chr14	24409646	24409703	4.98196	3.42825	+	NYNRIN	ENSG00000205978.6	CDS
chr14	64002871	64003150	13.1437	4.85592	+	SYNE2	ENSG00000054654.16	CDS
chr14	64003194	64003231	4.62659	3.91728	+	SYNE2	ENSG00000054654.16	CDS
chr14	64003231	64003321	7.13201	3.85479	+	SYNE2	ENSG00000054654.16	CDS
chr14	64003161	64003194	4.36777	3.65343	+	SYNE2	ENSG00000054654.16	CDS
chr14	56296874	56296918	13.264	4.14724	+	PELI2	ENSG00000139946.10	CDS
chr14	56296918	56296963	25.1418	3.82477	+	PELI2	ENSG00000139946.10	CDS
chr14	104950725	104950773	25.6909	3.62747	-	AHNAK2	ENSG00000185567.7	CDS
chr14	104950701	104950725	21.687	3.18126	-	AHNAK2	ENSG00000185567.7	CDS
chr14	70031819	70031884	17.971	4.1171	+	SMOC1	ENSG00000198732.10	3' UTR
chr14	71588785	71588826	14.0377	5.13232	+	SIPA1L1	ENSG00000197555.9	CDS
chr14	71588826	71588840	21.7394	4.41833	+	SIPA1L1	ENSG00000197555.9	CDS
chr14	75647078	75647180	6.47481	3.59612	+	FLVCR2	ENSG00000119686.10	3' UTR
chr14	91313294	91313400	5.89838	4.13336	-	CCDC88C	ENSG00000015133.19	CDS
chr14	64052813	64052850	4.47116	3.48895	+	SYNE2	ENSG00000054654.16	CDS
chr14	64052915	64053000	10.4679	3.26853	+	SYNE2	ENSG00000054654.16	CDS
chr14	104954082	104954098	63.4219	3.61457	-	AHNAK2	ENSG00000185567.7	CDS
chr14	104954072	104954081	58.4846	3.57091	-	AHNAK2	ENSG00000185567.7	CDS
chr14	104954048	104954061	65.2602	3.5442	-	AHNAK2	ENSG00000185567.7	CDS
chr14	104954062	104954072	56.8342	3.50806	-	AHNAK2	ENSG00000185567.7	CDS
chr14	24409334	24409374	3.49388	3.18481	+	NYNRIN	ENSG00000205978.6	CDS
chr14	104951925	104951986	60.8765	3.86079	-	AHNAK2	ENSG00000185567.7	CDS
chr14	104951986	104952012	40.9871	3.59544	-	AHNAK2	ENSG00000185567.7	CDS
chr14	64053486	64053551	7.31841	3.8409	+	SYNE2	ENSG00000054654.16	CDS
chr14	99514919	99514948	11.1	4.96335	-	CCDC85C	ENSG00000205476.9	3' UTR
chr14	99514948	99514993	12.8708	4.89742	-	CCDC85C	ENSG00000205476.9	3' UTR
chr14	99514759	99514840	32.7365	4.67186	-	CCDC85C	ENSG00000205476.9	3' UTR
chr14	99514874	99514919	21.2174	4.22028	-	CCDC85C	ENSG00000205476.9	3' UTR
chr14	99514840	99514874	17.3688	3.87748	-	CCDC85C	ENSG00000205476.9	3' UTR
chr14	90871657	90871773	3.51732	3.92959	-	RPS6KA5	ENSG00000100784.12	3' UTR
chr14	50961796	50961966	6.51578	3.96055	-	AL358334.2	ENSG00000258711.2	Noncoding exon
chr14	102341821	102341952	17.584	3.46943	+	ZNF839	ENSG00000022976.15	CDS
chr14	69053548	69053623	10.7413	3.07849	-	DCAF5	ENSG00000139990.18	3' UTR
chr14	74611753	74611833	3.10636	3.58797	-	LTBP2	ENSG00000119681.12	CDS
chr14	104946316	104946322	31.3078	3.36314	-	AHNAK2	ENSG00000185567.7	CDS
chr14	104946256	104946316	38.6558	3.25238	-	AHNAK2	ENSG00000185567.7	CDS
chr14	71588604	71588686	31.7636	5.26114	+	SIPA1L1	ENSG00000197555.9	CDS
chr14	104949466	104949517	25.7492	3.03189	-	AHNAK2	ENSG00000185567.7	CDS
chr14	24408393	24408485	7.98285	3.73793	+	NYNRIN	ENSG00000205978.6	CDS
chr14	24408963	24409027	5.10159	3.42527	+	NYNRIN	ENSG00000205978.6	CDS
chr14	24408201	24408239	3.05909	3.09666	+	NYNRIN	ENSG00000205978.6	CDS
chr14	91273113	91273194	3.34977	3.55707	-	CCDC88C	ENSG00000015133.19	CDS
chr14	104954487	104954559	42.2041	3.64387	-	AHNAK2	ENSG00000185567.7	CDS
chr14	104954564	104954599	32.9624	3.63289	-	AHNAK2	ENSG00000185567.7	CDS
chr14	104942613	104942624	29.2573	3.05985	-	AHNAK2	ENSG00000185567.7	CDS
chr14	71588108	71588154	14.2284	5.21908	+	SIPA1L1	ENSG00000197555.9	CDS
chr14	89162591	89162701	22.9659	5.54533	-	FOXN3	ENSG00000053254.15	CDS
chr14	74499974	74500056	8.32893	3.48391	-	LTBP2	ENSG00000119681.12	3' UTR
chr14	104954386	104954437	38.311	3.61932	-	AHNAK2	ENSG00000185567.7	CDS
chr14	104954437	104954455	31.2235	3.55974	-	AHNAK2	ENSG00000185567.7	CDS
chr14	104954455	104954464	27.0408	3.45155	-	AHNAK2	ENSG00000185567.7	CDS
chr14	104954316	104954345	25.0461	3.80166	-	AHNAK2	ENSG00000185567.7	CDS
chr14	104954242	104954316	56.7856	3.66153	-	AHNAK2	ENSG00000185567.7	CDS
chr14	69053412	69053457	6.26997	3.37839	-	DCAF5	ENSG00000139990.18	3' UTR
chr14	65561582	65561744	9.5992	5.4054	+	FUT8	ENSG00000033170.16	CDS
chr14	65561446	65561582	8.14606	4.21321	+	FUT8	ENSG00000033170.16	CDS
chr14	104175688	104175719	47.6658	3.45073	+	KIF26A	ENSG00000066735.14	CDS
chr14	70030551	70030586	15.4269	4.02579	+	SMOC1	ENSG00000198732.10	3' UTR
chr14	70030490	70030551	55.9036	3.94487	+	SMOC1	ENSG00000198732.10	3' UTR
chr14	70030475	70030490	34.8712	3.72957	+	SMOC1	ENSG00000198732.10	3' UTR
chr14	91273367	91273452	6.60286	3.39673	-	CCDC88C	ENSG00000015133.19	CDS
chr14	35627362	35627434	5.32385	3.41005	-	RALGAPA1	ENSG00000174373.16	CDS
chr14	104954098	104954121	32.3315	3.13966	-	AHNAK2	ENSG00000185567.7	CDS
chr14	65742234	65742282	4.52399	3.76491	+	FUT8	ENSG00000033170.16	CDS
chr14	64053105	64053173	8.46713	3.38318	+	SYNE2	ENSG00000054654.16	CDS
chr14	89161725	89161747	30.0164	5.57755	-	FOXN3	ENSG00000053254.15	3' UTR
chr14	89161747	89161793	13.1548	5.24134	-	FOXN3	ENSG00000053254.15	3' UTR
chr14	80785050	80785115	3.83784	3.6338	-	CEP128	ENSG00000100629.17	CDS
chr14	104176286	104176297	73.1965	3.95894	+	KIF26A	ENSG00000066735.14	CDS
chr14	104176297	104176367	78.4524	3.93113	+	KIF26A	ENSG00000066735.14	CDS
chr14	24415526	24415561	4.96463	3.69736	+	NYNRIN	ENSG00000205978.6	CDS
chr14	71588902	71588978	19.9139	5.07957	+	SIPA1L1	ENSG00000197555.9	CDS
chr14	71588993	71589131	42.714	4.9024	+	SIPA1L1	ENSG00000197555.9	CDS
chr14	104176508	104176521	37.9964	3.51955	+	KIF26A	ENSG00000066735.14	CDS
chr14	89162507	89162567	6.15782	4.33174	-	FOXN3	ENSG00000053254.15	CDS
chr14	24409419	24409464	3.5996	3.85397	+	NYNRIN	ENSG00000205978.6	CDS
chr14	24409471	24409535	8.53021	3.54543	+	NYNRIN	ENSG00000205978.6	CDS
chr14	65742652	65742774	27.304	6.36741	+	FUT8	ENSG00000033170.16	3' UTR
chr14	71709329	71709400	8.74301	4.33248	+	SIPA1L1	ENSG00000197555.9	CDS
chr14	74500331	74500474	9.19736	3.59461	-	LTBP2	ENSG00000119681.12	3' UTR
chr14	71589267	71589338	26.8251	5.75155	+	SIPA1L1	ENSG00000197555.9	CDS
chr14	62707811	62707943	9.3367	4.07945	-	KCNH5	ENSG00000140015.20	CDS
chr14	104177550	104177621	400	3.55739	+	KIF26A	ENSG00000066735.14	CDS
chr14	24408046	24408119	6.48364	3.94758	+	NYNRIN	ENSG00000205978.6	CDS
chr14	24407970	24408046	5.35794	3.33882	+	NYNRIN	ENSG00000205978.6	CDS
chr14	104175282	104175323	16.1666	3.57674	+	KIF26A	ENSG00000066735.14	CDS
chr14	31293147	31293241	25.4203	3.10415	-	HEATR5A	ENSG00000129493.15	3' UTR
chr14	104945509	104945526	13.7768	3.1757	-	AHNAK2	ENSG00000185567.7	CDS
chr14	77256901	77256969	3.09334	3.42905	+	TMEM63C	ENSG00000165548.11	3' UTR
chr14	77256969	77257067	6.19968	3.18516	+	TMEM63C	ENSG00000165548.11	3' UTR
chr14	104948486	104948512	16.4445	3.40268	-	AHNAK2	ENSG00000185567.7	CDS
chr14	71109909	71110015	20.1793	3.06824	+	PCNX1	ENSG00000100731.16	CDS
chr14	102326515	102326570	4.27798	3.42727	+	ZNF839	ENSG00000022976.15	CDS
chr14	102326414	102326499	5.93464	3.08601	+	ZNF839	ENSG00000022976.15	CDS
chr14	71588445	71588512	22.6291	5.02993	+	SIPA1L1	ENSG00000197555.9	CDS
chr14	71588408	71588445	17.6905	4.79633	+	SIPA1L1	ENSG00000197555.9	CDS
chr14	104177621	104177639	46.9474	3.56431	+	KIF26A	ENSG00000066735.14	CDS
chr14	104176627	104176686	23.8034	3.42603	+	KIF26A	ENSG00000066735.14	CDS
chr14	71587858	71587931	17.2939	5.6623	+	SIPA1L1	ENSG00000197555.9	CDS
chr14	104954121	104954184	400	3.58208	-	AHNAK2	ENSG00000185567.7	CDS
chr14	70032137	70032154	37.2189	4.12289	+	SMOC1	ENSG00000198732.10	3' UTR
chr14	70032117	70032137	45.7614	4.24599	+	SMOC1	ENSG00000198732.10	3' UTR
chr14	70032062	70032080	20.0856	4.09199	+	SMOC1	ENSG00000198732.10	3' UTR
chr14	70032051	70032062	18.0868	3.90143	+	SMOC1	ENSG00000198732.10	3' UTR
chr14	104954007	104954022	55.9186	3.65058	-	AHNAK2	ENSG00000185567.7	CDS
chr14	104954022	104954048	78.541	3.50262	-	AHNAK2	ENSG00000185567.7	CDS
chr14	104953984	104954007	41.0368	3.38799	-	AHNAK2	ENSG00000185567.7	CDS
chr14	104953910	104953983	53.1676	3.31879	-	AHNAK2	ENSG00000185567.7	CDS
chr14	73274092	73274181	7.49961	3.04293	+	PAPLN	ENSG00000100767.16	3' UTR
chr14	104176274	104176286	58.526	3.95159	+	KIF26A	ENSG00000066735.14	CDS
chr14	104176207	104176258	43.0528	3.70568	+	KIF26A	ENSG00000066735.14	CDS
chr14	104176168	104176207	18.2073	3.4956	+	KIF26A	ENSG00000066735.14	CDS
chr14	89412221	89412300	10.1447	3.16263	-	FOXN3	ENSG00000053254.15	CDS
chr14	64225565	64225706	3.8518	3.09269	+	SYNE2	ENSG00000054654.16	3' UTR
chr14	70030412	70030475	30.7235	3.59616	+	SMOC1	ENSG00000198732.10	3' UTR
chr14	70030384	70030412	18.6178	3.29735	+	SMOC1	ENSG00000198732.10	3' UTR
chr14	104949718	104949789	67.4831	3.36412	-	AHNAK2	ENSG00000185567.7	CDS
chr14	104949707	104949718	27.3008	3.21877	-	AHNAK2	ENSG00000185567.7	CDS
chr14	102342130	102342192	8.04815	3.22098	+	ZNF839	ENSG00000022976.15	CDS
chr14	102342041	102342130	11.1067	3.14764	+	ZNF839	ENSG00000022976.15	CDS
chr14	101925796	101925907	5.24607	3.48575	+	PPP2R5C	ENSG00000078304.19	3' UTR
chr14	104952012	104952023	35.532	3.50854	-	AHNAK2	ENSG00000185567.7	CDS
chr14	104952023	104952049	35.5519	3.50151	-	AHNAK2	ENSG00000185567.7	CDS
chr14	104948773	104948794	15.8256	3.31668	-	AHNAK2	ENSG00000185567.7	CDS
chr14	71709463	71709618	44.7487	5.64525	+	SIPA1L1	ENSG00000197555.9	CDS
chr14	70023254	70023342	18.9774	3.19795	+	SMOC1	ENSG00000198732.10	CDS
chr14	104177546	104177550	70.2896	3.55724	+	KIF26A	ENSG00000066735.14	CDS
chr14	74611992	74612135	3.5083	3.09178	-	LTBP2	ENSG00000119681.12	5' UTR
chr14	104954665	104954732	41.7279	3.64451	-	AHNAK2	ENSG00000185567.7	CDS
chr14	104175864	104175915	35.1749	4.20101	+	KIF26A	ENSG00000066735.14	CDS
chr14	104175845	104175864	18.6902	3.94917	+	KIF26A	ENSG00000066735.14	CDS
chr14	104175915	104175956	24.8311	3.84102	+	KIF26A	ENSG00000066735.14	CDS
chr14	89162357	89162400	8.76244	4.79387	-	FOXN3	ENSG00000053254.15	3' UTR
chr14	104175719	104175800	76.4506	3.61828	+	KIF26A	ENSG00000066735.14	CDS
chr14	104176523	104176591	44.5829	3.55586	+	KIF26A	ENSG00000066735.14	CDS
chr14	35627711	35627794	11.4627	3.26189	-	RALGAPA1	ENSG00000174373.16	CDS
chr14	99515195	99515234	21.655	4.61404	-	CCDC85C	ENSG00000205476.9	3' UTR
chr14	99515025	99515121	56.4824	4.43062	-	CCDC85C	ENSG00000205476.9	3' UTR
chr14	99515121	99515127	38.7813	4.39116	-	CCDC85C	ENSG00000205476.9	3' UTR
chr14	99515136	99515195	28.8357	4.33731	-	CCDC85C	ENSG00000205476.9	3' UTR
chr14	99515127	99515136	35.0319	4.3176	-	CCDC85C	ENSG00000205476.9	3' UTR
chr14	71671201	71671273	25.6334	5.64504	+	SIPA1L1	ENSG00000197555.9	CDS
chr14	71671578	71671640	33.7749	5.42378	+	SIPA1L1	ENSG00000197555.9	CDS
chr14	65742488	65742652	20.2867	6.15092	+	FUT8	ENSG00000033170.16	3' UTR
chr14	104176404	104176421	13.549	3.40204	+	KIF26A	ENSG00000066735.14	CDS
chr14	104176421	104176431	13.0171	3.10798	+	KIF26A	ENSG00000066735.14	CDS
chr14	62707594	62707770	12.7816	3.8603	-	KCNH5	ENSG00000140015.20	CDS
chr14	104721644	104721767	16.0614	3.04279	+	INF2	ENSG00000203485.13	3' UTR
chr14	31312985	31313122	5.09982	3.79229	-	HEATR5A	ENSG00000129493.15	CDS
chr14	67180980	67180995	12.077	5.82004	+	GPHN	ENSG00000171723.15	3' UTR
chr14	67180995	67181072	16.0438	5.61641	+	GPHN	ENSG00000171723.15	3' UTR
chr14	67180934	67180980	4.03157	4.19042	+	GPHN	ENSG00000171723.15	CDS
chr14	104940938	104940966	20.981	3.03391	-	AHNAK2	ENSG00000185567.7	CDS
chr14	104175336	104175351	22.7303	3.10388	+	KIF26A	ENSG00000066735.14	CDS
chr14	104175351	104175414	24.9269	3.00405	+	KIF26A	ENSG00000066735.14	CDS
chr14	89162128	89162177	9.5992	4.45534	-	FOXN3	ENSG00000053254.15	3' UTR
chr14	89160714	89160823	7.50015	4.69736	-	FOXN3	ENSG00000053254.15	3' UTR
chr14	70032154	70032222	44.129	4.21229	+	SMOC1	ENSG00000198732.10	3' UTR
chr14	65742774	65742848	26.6077	5.86964	+	FUT8	ENSG00000033170.16	3' UTR
chr14	91272247	91272371	7.05759	3.13545	-	CCDC88C	ENSG00000015133.19	3' UTR
chr14	101925610	101925763	11.3572	3.74312	+	PPP2R5C	ENSG00000078304.19	3' UTR
chr14	91272545	91272637	4.98196	4.01159	-	CCDC88C	ENSG00000015133.19	CDS
chr14	104952609	104952619	15.6048	4.19591	-	AHNAK2	ENSG00000185567.7	CDS
chr14	104952567	104952609	18.2894	3.95188	-	AHNAK2	ENSG00000185567.7	CDS
chr14	104953867	104953903	22.7357	3.17178	-	AHNAK2	ENSG00000185567.7	CDS
chr14	104175956	104175964	17.1926	3.4637	+	KIF26A	ENSG00000066735.14	CDS
chr14	104175964	104175970	61.1276	3.37674	+	KIF26A	ENSG00000066735.14	CDS
chr14	104175970	104176044	70.4754	3.35892	+	KIF26A	ENSG00000066735.14	CDS
chr14	67181644	67181700	5.98535	4.67299	+	GPHN	ENSG00000171723.15	3' UTR
chr14	71588840	71588898	26.4762	4.72723	+	SIPA1L1	ENSG00000197555.9	CDS
chr14	89156308	89156403	6.77402	3.9602	-	FOXN3	ENSG00000053254.15	3' UTR
chr14	102326576	102326669	7.92234	3.47308	+	ZNF839	ENSG00000022976.15	CDS
chr14	24414851	24414962	6.78217	3.368	+	NYNRIN	ENSG00000205978.6	CDS
chr14	71588281	71588408	39.1105	5.31852	+	SIPA1L1	ENSG00000197555.9	CDS
chr14	104954238	104954242	400	3.81612	-	AHNAK2	ENSG00000185567.7	CDS
chr14	104954184	104954213	400	3.6823	-	AHNAK2	ENSG00000185567.7	CDS
chr15	77180937	77181038	6.92496	4.0918	-	PEAK1	ENSG00000173517.10	CDS
chr15	77112959	77112987	28.4674	4.84088	-	PEAK1	ENSG00000173517.10	3' UTR
chr15	77112938	77112959	26.0957	4.70362	-	PEAK1	ENSG00000173517.10	3' UTR
chr15	70669206	70669291	15.7342	3.12723	-	UACA	ENSG00000137831.15	CDS
chr15	77133026	77133106	20.9864	4.55024	-	PEAK1	ENSG00000173517.10	CDS
chr15	77133124	77133157	4.46859	3.83297	-	PEAK1	ENSG00000173517.10	CDS
chr15	77133106	77133124	7.05046	3.63475	-	PEAK1	ENSG00000173517.10	CDS
chr15	58595720	58595866	9.82374	3.41856	-	ADAM10	ENSG00000137845.15	3' UTR
chr15	57287808	57287907	9.64728	3.5069	+	TCF12	ENSG00000140262.17	3' UTR
chr15	64682429	64682470	4.88282	4.35223	+	ZNF609	ENSG00000180357.9	3' UTR
chr15	85579209	85579240	12.8708	4.95892	+	AKAP13	ENSG00000170776.21	CDS
chr15	85579240	85579312	15.0052	4.29114	+	AKAP13	ENSG00000170776.21	CDS
chr15	98958050	98958102	44.6233	4.88129	+	IGF1R	ENSG00000140443.15	3' UTR
chr15	98958111	98958122	27.8219	4.74782	+	IGF1R	ENSG00000140443.15	3' UTR
chr15	59137052	59137104	6.0799	3.70416	-	MYO1E	ENSG00000157483.9	3' UTR
chr15	79413130	79413230	8.2983	4.77832	+	TMED3	ENSG00000166557.13	3' UTR
chr15	85744984	85745019	15.6806	5.61129	+	AKAP13	ENSG00000170776.21	3' UTR
chr15	85744899	85744984	400	5.11863	+	AKAP13	ENSG00000170776.21	3' UTR
chr15	77114303	77114368	30.1156	5.2282	-	PEAK1	ENSG00000173517.10	CDS
chr15	77114271	77114303	34.3847	4.90745	-	PEAK1	ENSG00000173517.10	CDS
chr15	77114236	77114268	27.1275	4.8155	-	PEAK1	ENSG00000173517.10	CDS
chr15	77114138	77114200	29.4019	4.71097	-	PEAK1	ENSG00000173517.10	CDS
chr15	77114221	77114236	27.9362	4.54667	-	PEAK1	ENSG00000173517.10	CDS
chr15	66703731	66703758	20.629	3.35806	+	SMAD6	ENSG00000137834.15	CDS
chr15	71898701	71898818	17.2614	4.1214	-	MYO9A	ENSG00000066933.16	CDS
chr15	71898818	71898848	9.97794	3.61259	-	MYO9A	ENSG00000066933.16	CDS
chr15	85747213	85747270	13.9564	4.21448	+	AKAP13	ENSG00000170776.21	3' UTR
chr15	85747092	85747197	10.9428	4.12886	+	AKAP13	ENSG00000170776.21	3' UTR
chr15	85747197	85747213	14.4115	3.95991	+	AKAP13	ENSG00000170776.21	3' UTR
chr15	42752897	42752984	7.26039	4.79775	-	TTBK2	ENSG00000128881.17	CDS
chr15	98957973	98958007	15.0196	4.74114	+	IGF1R	ENSG00000140443.15	3' UTR
chr15	68302993	68303018	17.43	3.49738	-	ITGA11	ENSG00000137809.17	3' UTR
chr15	63674911	63675010	10.5559	3.22804	-	HERC1	ENSG00000103657.14	CDS
chr15	42752406	42752512	6.47873	3.77993	-	TTBK2	ENSG00000128881.17	CDS
chr15	42752114	42752234	6.48492	3.95321	-	TTBK2	ENSG00000128881.17	CDS
chr15	98958122	98958133	30.1694	4.36159	+	IGF1R	ENSG00000140443.15	3' UTR
chr15	98958225	98958317	73.2177	4.29693	+	IGF1R	ENSG00000140443.15	3' UTR
chr15	98958203	98958223	39.7758	4.14028	+	IGF1R	ENSG00000140443.15	3' UTR
chr15	53616049	53616109	5.89838	3.93642	-	WDR72	ENSG00000166415.15	CDS
chr15	53616109	53616136	5.22522	3.53652	-	WDR72	ENSG00000166415.15	CDS
chr15	72046394	72046527	9.00487	3.43894	-	MYO9A	ENSG00000066933.16	CDS
chr15	75688141	75688217	10.3475	3.77246	-	CSPG4	ENSG00000173546.7	CDS
chr15	57287684	57287791	6.71618	3.74575	+	TCF12	ENSG00000140262.17	3' UTR
chr15	63698834	63698939	12.4622	3.89878	-	HERC1	ENSG00000103657.14	CDS
chr15	63698947	63698979	3.19461	3.11984	-	HERC1	ENSG00000103657.14	CDS
chr15	77133165	77133290	20.3523	4.88657	-	PEAK1	ENSG00000173517.10	CDS
chr15	68302812	68302817	400	3.73857	-	ITGA11	ENSG00000137809.17	3' UTR
chr15	68302735	68302812	400	3.66658	-	ITGA11	ENSG00000137809.17	3' UTR
chr15	42752997	42753126	9.11411	3.90416	-	TTBK2	ENSG00000128881.17	CDS
chr15	71897595	71897744	21.8775	4.44462	-	MYO9A	ENSG00000066933.16	CDS
chr15	40091336	40091393	44.2346	5.6887	-	BMF	ENSG00000104081.14	3' UTR
chr15	40091393	40091421	46.0593	5.1333	-	BMF	ENSG00000104081.14	3' UTR
chr15	40091421	40091441	30.3655	4.71574	-	BMF	ENSG00000104081.14	3' UTR
chr15	85745080	85745088	22.8131	5.02945	+	AKAP13	ENSG00000170776.21	3' UTR
chr15	85745088	85745100	25.4208	4.98337	+	AKAP13	ENSG00000170776.21	3' UTR
chr15	85745100	85745175	43.9746	4.91748	+	AKAP13	ENSG00000170776.21	3' UTR
chr15	70667471	70667525	5.60788	3.0456	-	UACA	ENSG00000137831.15	CDS
chr15	67194108	67194165	10.9779	3.41135	+	SMAD3	ENSG00000166949.16	3' UTR
chr15	67194043	67194108	15.696	3.39969	+	SMAD3	ENSG00000166949.16	3' UTR
chr15	77110611	77110747	9.95207	4.87312	-	PEAK1	ENSG00000173517.10	3' UTR
chr15	77178831	77178870	5.04746	4.60655	-	PEAK1	ENSG00000173517.10	CDS
chr15	77178870	77178916	4.31751	3.85459	-	PEAK1	ENSG00000173517.10	CDS
chr15	71777877	71777978	7.5814	3.01864	+	THSD4	ENSG00000187720.14	3' UTR
chr15	48410226	48410264	63.0868	4.32049	-	FBN1	ENSG00000166147.13	3' UTR
chr15	48410193	48410225	43.7949	4.19065	-	FBN1	ENSG00000166147.13	3' UTR
chr15	79413255	79413388	19.3749	5.40564	+	TMED3	ENSG00000166557.13	3' UTR
chr15	101065750	101065936	23.5915	3.15013	+	LRRK1	ENSG00000154237.13	CDS
chr15	42693854	42693935	3.51732	3.91073	+	STARD9	ENSG00000159433.12	CDS
chr15	63775282	63775311	17.2786	3.59785	-	HERC1	ENSG00000103657.14	CDS
chr15	63775189	63775281	30.9014	3.40862	-	HERC1	ENSG00000103657.14	CDS
chr15	68302621	68302686	31.5173	3.3794	-	ITGA11	ENSG00000137809.17	3' UTR
chr15	48411191	48411294	400	4.36598	-	FBN1	ENSG00000166147.13	CDS
chr15	98961961	98962051	45.494	4.30163	+	IGF1R	ENSG00000140443.15	3' UTR
chr15	98961946	98961961	28.7589	4.11624	+	IGF1R	ENSG00000140443.15	3' UTR
chr15	98961905	98961946	27.0699	4.05055	+	IGF1R	ENSG00000140443.15	3' UTR
chr15	98962818	98962842	15.4982	4.35131	+	IGF1R	ENSG00000140443.15	3' UTR
chr15	98962842	98962920	21.9225	4.22915	+	IGF1R	ENSG00000140443.15	3' UTR
chr15	40091578	40091617	16.9594	4.50824	-	BMF	ENSG00000104081.14	3' UTR
chr15	66702895	66702958	42.4109	3.0205	+	SMAD6	ENSG00000137834.15	5' UTR
chr15	40090336	40090416	58.5841	5.45618	-	BMF	ENSG00000104081.14	3' UTR
chr15	40090416	40090453	43.4987	5.32991	-	BMF	ENSG00000104081.14	3' UTR
chr15	59137320	59137340	19.1564	3.17368	-	MYO1E	ENSG00000157483.9	3' UTR
chr15	76699836	76699942	3.85368	3.7022	-	SCAPER	ENSG00000140386.13	Distal intron
chr15	66703782	66703800	64.2177	3.4479	+	SMAD6	ENSG00000137834.15	CDS
chr15	66703800	66703822	57.4943	3.40691	+	SMAD6	ENSG00000137834.15	CDS
chr15	48410642	48410654	45.7926	4.46505	-	FBN1	ENSG00000166147.13	3' UTR
chr15	48410601	48410642	51.4046	4.40981	-	FBN1	ENSG00000166147.13	3' UTR
chr15	101304969	101305046	9.48041	3.08313	-	PCSK6	ENSG00000140479.17	3' UTR
chr15	59135226	59135304	6.1986	4.07127	-	MYO1E	ENSG00000157483.9	3' UTR
chr15	99137545	99137671	7.25816	3.5853	-	TTC23	ENSG00000103852.13	3' UTR
chr15	90642632	90642644	38.4729	3.0766	+	CRTC3	ENSG00000140577.16	3' UTR
chr15	77179906	77180006	5.32385	4.29212	-	PEAK1	ENSG00000173517.10	CDS
chr15	64675509	64675588	32.1735	5.04266	+	ZNF609	ENSG00000180357.9	CDS
chr15	64675433	64675507	25.0849	4.96352	+	ZNF609	ENSG00000180357.9	CDS
chr15	40089792	40089861	52.8908	5.65966	-	BMF	ENSG00000104081.14	3' UTR
chr15	40089861	40089882	36.6939	5.35938	-	BMF	ENSG00000104081.14	3' UTR
chr15	66702643	66702700	47.7781	3.27697	+	SMAD6	ENSG00000137834.15	5' UTR
chr15	51057252	51057371	6.31097	3.76395	-	TNFAIP8L3	ENSG00000183578.8	3' UTR
chr15	70654813	70654840	3.49388	3.72749	-	UACA	ENSG00000137831.15	3' UTR
chr15	70654760	70654813	3.2092	3.36301	-	UACA	ENSG00000137831.15	3' UTR
chr15	42752688	42752773	9.07812	4.45403	-	TTBK2	ENSG00000128881.17	CDS
chr15	42752616	42752688	6.93431	4.04308	-	TTBK2	ENSG00000128881.17	CDS
chr15	77109832	77109854	11.867	4.82302	-	PEAK1	ENSG00000173517.10	3' UTR
chr15	77109759	77109832	17.122	4.58006	-	PEAK1	ENSG00000173517.10	3' UTR
chr15	40090993	40091084	400	5.76687	-	BMF	ENSG00000104081.14	3' UTR
chr15	40091084	40091109	58.5118	5.42007	-	BMF	ENSG00000104081.14	3' UTR
chr15	40091111	40091148	44.6233	4.87177	-	BMF	ENSG00000104081.14	3' UTR
chr15	40091148	40091164	30.985	4.75702	-	BMF	ENSG00000104081.14	3' UTR
chr15	48410961	48411036	400	4.47337	-	FBN1	ENSG00000166147.13	CDS
chr15	101301766	101301873	6.15782	4.06381	-	PCSK6	ENSG00000140479.17	Distal intron
chr15	85744820	85744866	22.3643	4.52687	+	AKAP13	ENSG00000170776.21	3' UTR
chr15	40035085	40035179	9.12655	3.69185	+	EIF2AK4	ENSG00000128829.12	3' UTR
chr15	47771444	47771681	10.3475	5.01806	+	SEMA6D	ENSG00000137872.16	CDS
chr15	36891664	36891761	13.6639	3.68401	-	MEIS2	ENSG00000134138.20	3' UTR
chr15	36891763	36891791	6.80763	3.51158	-	MEIS2	ENSG00000134138.20	3' UTR
chr15	43523704	43523779	4.20335	3.46641	+	MAP1A	ENSG00000166963.13	CDS
chr15	48410707	48410739	41.9809	4.56301	-	FBN1	ENSG00000166147.13	3' UTR
chr15	77113022	77113038	14.7843	4.82164	-	PEAK1	ENSG00000173517.10	3' UTR
chr15	98958433	98958453	30.2919	4.46162	+	IGF1R	ENSG00000140443.15	3' UTR
chr15	98958429	98958433	26.0427	4.45796	+	IGF1R	ENSG00000140443.15	3' UTR
chr15	62841029	62841133	10.901	3.20424	+	TLN2	ENSG00000171914.16	3' UTR
chr15	40091168	40091197	17.4653	4.76972	-	BMF	ENSG00000104081.14	3' UTR
chr15	68432084	68432159	13.1259	4.00814	-	ITGA11	ENSG00000137809.17	5' UTR
chr15	47771874	47772004	7.70676	3.96626	+	SEMA6D	ENSG00000137872.16	3' UTR
chr15	63678168	63678243	4.1147	3.14145	-	HERC1	ENSG00000103657.14	CDS
chr15	85745352	85745407	20.1069	4.92648	+	AKAP13	ENSG00000170776.21	3' UTR
chr15	85745332	85745352	10.323	4.33767	+	AKAP13	ENSG00000170776.21	3' UTR
chr15	77113818	77113835	9.37503	4.59122	-	PEAK1	ENSG00000173517.10	3' UTR
chr15	85655661	85655725	14.8159	4.31873	+	AKAP13	ENSG00000170776.21	CDS
chr15	85655657	85655661	14.6743	4.18189	+	AKAP13	ENSG00000170776.21	CDS
chr15	52193697	52193804	12.6642	3.23997	-	MYO5C	ENSG00000128833.13	3' UTR
chr15	48644840	48644866	11.188	4.34598	-	FBN1	ENSG00000166147.13	5' UTR
chr15	98957563	98957593	13.4443	4.58734	+	IGF1R	ENSG00000140443.15	3' UTR
chr15	75689134	75689155	11.5183	3.60073	-	CSPG4	ENSG00000173546.7	CDS
chr15	75689073	75689133	21.9735	3.53765	-	CSPG4	ENSG00000173546.7	CDS
chr15	101303044	101303143	12.3963	5.25789	-	PCSK6	ENSG00000140479.17	Distal intron
chr15	85747430	85747528	29.9541	4.67589	+	AKAP13	ENSG00000170776.21	3' UTR
chr15	85747390	85747430	22.284	4.5306	+	AKAP13	ENSG00000170776.21	3' UTR
chr15	98961730	98961819	62.3268	5.38219	+	IGF1R	ENSG00000140443.15	3' UTR
chr15	98961639	98961680	27.1899	5.37538	+	IGF1R	ENSG00000140443.15	3' UTR
chr15	98961680	98961718	35.0319	5.06936	+	IGF1R	ENSG00000140443.15	3' UTR
chr15	85580901	85581001	15.8344	4.31642	+	AKAP13	ENSG00000170776.21	CDS
chr15	67372179	67372294	4.16105	4.37849	+	IQCH	ENSG00000103599.20	CDS
chr15	64674168	64674283	38.242	4.89373	+	ZNF609	ENSG00000180357.9	CDS
chr15	64674283	64674303	15.9724	4.44142	+	ZNF609	ENSG00000180357.9	CDS
chr15	71826582	71826649	41.114	4.17339	-	MYO9A	ENSG00000066933.16	CDS
chr15	75687814	75687883	15.8899	4.00742	-	CSPG4	ENSG00000173546.7	CDS
chr15	75687727	75687798	11.5573	3.63167	-	CSPG4	ENSG00000173546.7	CDS
chr15	75687883	75687905	6.87514	3.61774	-	CSPG4	ENSG00000173546.7	CDS
chr15	75687905	75687924	6.14544	3.47779	-	CSPG4	ENSG00000173546.7	CDS
chr15	75687798	75687814	7.39337	3.42885	-	CSPG4	ENSG00000173546.7	CDS
chr15	68302817	68302825	400	3.70054	-	ITGA11	ENSG00000137809.17	3' UTR
chr15	71777591	71777703	8.28817	3.11728	+	THSD4	ENSG00000187720.14	3' UTR
chr15	43527593	43527653	6.03214	3.2899	+	MAP1A	ENSG00000166963.13	CDS
chr15	43873979	43874079	8.14371	4.90407	-	FRMD5	ENSG00000171877.21	CDS
chr15	43873897	43873979	6.36085	3.93673	-	FRMD5	ENSG00000171877.21	CDS
chr15	43873803	43873889	4.88644	3.92959	-	FRMD5	ENSG00000171877.21	CDS
chr15	68302445	68302456	42.6027	3.11207	-	ITGA11	ENSG00000137809.17	3' UTR
chr15	71826891	71826946	19.7877	5.22273	-	MYO9A	ENSG00000066933.16	CDS
chr15	71826811	71826891	31.7211	4.90285	-	MYO9A	ENSG00000066933.16	CDS
chr15	71826793	71826811	21.7362	4.26811	-	MYO9A	ENSG00000066933.16	CDS
chr15	71826724	71826793	18.8388	4.04427	-	MYO9A	ENSG00000066933.16	CDS
chr15	36891455	36891545	15.3774	4.48811	-	MEIS2	ENSG00000134138.20	3' UTR
chr15	71826385	71826448	15.3774	3.8972	-	MYO9A	ENSG00000066933.16	3' UTR
chr15	71826452	71826466	6.3541	3.39429	-	MYO9A	ENSG00000066933.16	3' UTR
chr15	63775054	63775172	20.0112	3.84773	-	HERC1	ENSG00000103657.14	CDS
chr15	48410264	48410300	58.8779	4.05662	-	FBN1	ENSG00000166147.13	3' UTR
chr15	48410300	48410331	24.1482	3.64597	-	FBN1	ENSG00000166147.13	3' UTR
chr15	58595562	58595632	7.22292	3.66284	-	ADAM10	ENSG00000137845.15	3' UTR
chr15	98707869	98707891	400	3.7017	+	IGF1R	ENSG00000140443.15	CDS
chr15	88531069	88531158	4.12091	3.45134	-	AC013489.1|DET1	ENSG00000140543.14||ENSG00000173867.10	CDS
chr15	64674377	64674438	17.0575	5.10196	+	ZNF609	ENSG00000180357.9	CDS
chr15	64674303	64674377	22.6392	4.80938	+	ZNF609	ENSG00000180357.9	CDS
chr15	99137359	99137422	3.42142	3.1334	-	TTC23	ENSG00000103852.13	3' UTR
chr15	39967673	39967770	22.0898	3.02782	+	EIF2AK4	ENSG00000128829.12	CDS
chr15	40090689	40090710	29.7315	5.64012	-	BMF	ENSG00000104081.14	3' UTR
chr15	85579593	85579655	11.4792	4.43345	+	AKAP13	ENSG00000170776.21	CDS
chr15	42775360	42775483	15.1546	4.7495	-	TTBK2	ENSG00000128881.17	CDS
chr15	42775483	42775580	8.82548	4.09345	-	TTBK2	ENSG00000128881.17	CDS
chr15	75687417	75687477	10.1505	3.37128	-	CSPG4	ENSG00000173546.7	CDS
chr15	98958453	98958517	48.1873	4.49985	+	IGF1R	ENSG00000140443.15	3' UTR
chr15	36891306	36891400	14.7676	4.71686	-	MEIS2	ENSG00000134138.20	3' UTR
chr15	36891400	36891455	11.5942	4.55168	-	MEIS2	ENSG00000134138.20	3' UTR
chr15	75690691	75690724	7.79633	3.29848	-	CSPG4	ENSG00000173546.7	CDS
chr15	85745235	85745271	13.3628	4.28983	+	AKAP13	ENSG00000170776.21	3' UTR
chr15	85745200	85745235	9.84582	3.69762	+	AKAP13	ENSG00000170776.21	3' UTR
chr15	85746785	85746909	20.3288	5.00218	+	AKAP13	ENSG00000170776.21	3' UTR
chr15	85743582	85743617	26.8969	4.93828	+	AKAP13	ENSG00000170776.21	CDS
chr15	85743617	85743752	43.8884	4.56113	+	AKAP13	ENSG00000170776.21	CDS
chr15	59137238	59137265	8.96521	3.3735	-	MYO1E	ENSG00000157483.9	3' UTR
chr15	59137268	59137317	20.8523	3.16992	-	MYO1E	ENSG00000157483.9	3' UTR
chr15	77110929	77111089	24.2461	4.93046	-	PEAK1	ENSG00000173517.10	3' UTR
chr15	36892051	36892138	22.6044	4.44883	-	MEIS2	ENSG00000134138.20	3' UTR
chr15	36892138	36892206	15.1546	4.33568	-	MEIS2	ENSG00000134138.20	CDS
chr15	98957660	98957679	22.4976	4.63319	+	IGF1R	ENSG00000140443.15	3' UTR
chr15	98957679	98957753	34.6726	4.58381	+	IGF1R	ENSG00000140443.15	3' UTR
chr15	77133415	77133525	26.278	5.36176	-	PEAK1	ENSG00000173517.10	CDS
chr15	77133351	77133412	16.552	4.75322	-	PEAK1	ENSG00000173517.10	CDS
chr15	98962464	98962487	24.9079	5.14126	+	IGF1R	ENSG00000140443.15	3' UTR
chr15	58596727	58596812	18.3191	3.45599	-	ADAM10	ENSG00000137845.15	3' UTR
chr15	98962574	98962643	34.5199	4.88884	+	IGF1R	ENSG00000140443.15	3' UTR
chr15	98962487	98962554	61.3968	4.72338	+	IGF1R	ENSG00000140443.15	3' UTR
chr15	98962555	98962574	36.8531	4.7211	+	IGF1R	ENSG00000140443.15	3' UTR
chr15	88530799	88530934	18.1178	3.34702	-	DET1|AC013489.1	ENSG00000173867.10||ENSG00000140543.14	CDS
chr15	88530934	88530993	12.914	3.0851	-	AC013489.1|DET1	ENSG00000140543.14||ENSG00000173867.10	CDS
chr15	66703763	66703782	42.8183	3.43022	+	SMAD6	ENSG00000137834.15	CDS
chr15	85580076	85580155	27.5073	4.76581	+	AKAP13	ENSG00000170776.21	CDS
chr15	85580027	85580076	19.8424	4.43101	+	AKAP13	ENSG00000170776.21	CDS
chr15	72046020	72046152	13.3504	3.66924	-	MYO9A	ENSG00000066933.16	CDS
chr15	75676641	75676710	7.39959	3.30825	-	CSPG4	ENSG00000173546.7	CDS
chr15	79412498	79412571	8.28161	4.3053	+	TMED3	ENSG00000166557.13	3' UTR
chr15	79412464	79412498	4.36777	3.60693	+	TMED3	ENSG00000166557.13	3' UTR
chr15	68302887	68302907	47.3517	3.2541	-	ITGA11	ENSG00000137809.17	3' UTR
chr15	77180179	77180295	29.7206	4.98929	-	PEAK1	ENSG00000173517.10	CDS
chr15	77180295	77180344	15.5231	4.78257	-	PEAK1	ENSG00000173517.10	CDS
chr15	77113609	77113725	24.0423	4.40616	-	PEAK1	ENSG00000173517.10	3' UTR
chr15	77179293	77179405	8.69884	3.98084	-	PEAK1	ENSG00000173517.10	CDS
chr15	40035231	40035377	5.99649	3.51369	+	EIF2AK4	ENSG00000128829.12	3' UTR
chr15	92163150	92163220	37.307	4.34471	+	SLCO3A1	ENSG00000176463.14	3' UTR
chr15	42692467	42692588	11.2148	3.86989	+	STARD9	ENSG00000159433.12	CDS
chr15	62840913	62841029	10.8209	3.49904	+	TLN2	ENSG00000171914.16	3' UTR
chr15	61915797	61915963	16.1791	3.79992	-	VPS13C	ENSG00000129003.18	CDS
chr15	75689737	75689761	4.41057	3.50445	-	CSPG4	ENSG00000173546.7	CDS
chr15	77114902	77114979	17.9348	4.66759	-	PEAK1	ENSG00000173517.10	CDS
chr15	98707797	98707853	46.0729	3.56992	+	IGF1R	ENSG00000140443.15	CDS
chr15	98707854	98707869	46.0312	3.48094	+	IGF1R	ENSG00000140443.15	CDS
chr15	42719920	42719985	14.9975	3.84092	+	STARD9	ENSG00000159433.12	3' UTR
chr15	40088313	40088385	19.8848	5.19091	-	BMF	ENSG00000104081.14	3' UTR
chr15	98958007	98958040	20.3065	4.47924	+	IGF1R	ENSG00000140443.15	3' UTR
chr15	59136918	59136931	5.05394	3.89718	-	MYO1E	ENSG00000157483.9	3' UTR
chr15	57286200	57286377	43.0509	4.00134	+	TCF12	ENSG00000140262.17	3' UTR
chr15	57286170	57286200	7.1413	3.63639	+	TCF12	ENSG00000140262.17	3' UTR
chr15	98957357	98957364	44.0518	4.75095	+	IGF1R	ENSG00000140443.15	CDS
chr15	98957380	98957393	52.2815	4.4871	+	IGF1R	ENSG00000140443.15	CDS
chr15	98957294	98957311	51.3623	4.42776	+	IGF1R	ENSG00000140443.15	CDS
chr15	98957311	98957357	58.8362	4.35937	+	IGF1R	ENSG00000140443.15	CDS
chr15	98957397	98957464	54.7	4.25964	+	IGF1R	ENSG00000140443.15	CDS
chr15	64674677	64674731	14.0038	5.22891	+	ZNF609	ENSG00000180357.9	CDS
chr15	64674638	64674677	13.3809	4.96596	+	ZNF609	ENSG00000180357.9	CDS
chr15	42739657	42739758	8.6697	4.73666	-	TTBK2	ENSG00000128881.17	3' UTR
chr15	70669291	70669351	13.9768	3.10249	-	UACA	ENSG00000137831.15	CDS
chr15	66781628	66781676	30.706	4.49493	+	SMAD6	ENSG00000137834.15	3' UTR
chr15	88512824	88512920	11.4867	3.93631	-	AC013489.1|DET1	ENSG00000140543.14||ENSG00000173867.10	3' UTR
chr15	92163040	92163070	400	4.97824	+	SLCO3A1	ENSG00000176463.14	CDS
chr15	92163009	92163027	48.6737	4.83038	+	SLCO3A1	ENSG00000176463.14	CDS
chr15	92163035	92163040	52.1173	4.57479	+	SLCO3A1	ENSG00000176463.14	CDS
chr15	92162968	92163009	52.6729	4.32981	+	SLCO3A1	ENSG00000176463.14	CDS
chr15	92162946	92162966	34.6688	4.12967	+	SLCO3A1	ENSG00000176463.14	CDS
chr15	92162929	92162946	6.51424	3.37681	+	SLCO3A1	ENSG00000176463.14	CDS
chr15	71826699	71826716	16.5307	3.88204	-	MYO9A	ENSG00000066933.16	CDS
chr15	98958040	98958050	36.3312	4.72011	+	IGF1R	ENSG00000140443.15	3' UTR
chr15	66703572	66703582	48.9541	3.45872	+	SMAD6	ENSG00000137834.15	CDS
chr15	63775311	63775341	6.66242	3.52663	-	HERC1	ENSG00000103657.14	CDS
chr15	57286436	57286552	31.5603	4.86023	+	TCF12	ENSG00000140262.17	3' UTR
chr15	57286427	57286436	20.9823	4.72293	+	TCF12	ENSG00000140262.17	3' UTR
chr15	57286381	57286425	7.65667	3.83383	+	TCF12	ENSG00000140262.17	3' UTR
chr15	58597557	58597562	17.0662	3.36995	-	ADAM10	ENSG00000137845.15	CDS
chr15	58597470	58597557	34.7685	3.17519	-	ADAM10	ENSG00000137845.15	CDS
chr15	58597566	58597569	5.10385	3.06173	-	ADAM10	ENSG00000137845.15	CDS
chr15	77114805	77114839	15.3153	4.64247	-	PEAK1	ENSG00000173517.10	CDS
chr15	77114752	77114805	22.6392	4.58519	-	PEAK1	ENSG00000173517.10	CDS
chr15	42745733	42745830	3.09334	3.26241	-	TTBK2	ENSG00000128881.17	CDS
chr15	85581880	85581927	8.54806	4.53715	+	AKAP13	ENSG00000170776.21	CDS
chr15	36891866	36891917	14.3171	4.99757	-	MEIS2	ENSG00000134138.20	3' UTR
chr15	36891917	36891995	10.9715	4.48278	-	MEIS2	ENSG00000134138.20	3' UTR
chr15	68302866	68302875	88.1394	3.40324	-	ITGA11	ENSG00000137809.17	3' UTR
chr15	49328197	49328306	5.06002	3.22086	+	GALK2	ENSG00000156958.15	3' UTR
chr15	63775341	63775463	34.6641	3.5788	-	HERC1	ENSG00000103657.14	CDS
chr15	40090818	40090899	31.9346	5.55006	-	BMF	ENSG00000104081.14	3' UTR
chr15	58597211	58597239	16.4658	3.0036	-	ADAM10	ENSG00000137845.15	3' UTR
chr15	64675241	64675340	17.0575	4.73691	+	ZNF609	ENSG00000180357.9	CDS
chr15	75675699	75675727	10.1608	4.76501	-	CSPG4	ENSG00000173546.7	CDS
chr15	75675727	75675739	9.89842	4.71574	-	CSPG4	ENSG00000173546.7	CDS
chr15	75675693	75675699	14.9502	4.3119	-	CSPG4	ENSG00000173546.7	CDS
chr15	75675678	75675693	13.74	4.07756	-	CSPG4	ENSG00000173546.7	CDS
chr15	75675626	75675678	11.7059	3.94809	-	CSPG4	ENSG00000173546.7	CDS
chr15	40089471	40089545	64.1051	5.22161	-	BMF	ENSG00000104081.14	3' UTR
chr15	77113993	77114049	12.1327	5.04682	-	PEAK1	ENSG00000173517.10	3' UTR
chr15	85581049	85581128	14.4975	4.66634	+	AKAP13	ENSG00000170776.21	CDS
chr15	85744871	85744879	48.3581	4.96757	+	AKAP13	ENSG00000170776.21	3' UTR
chr15	85744879	85744899	66.2211	4.88725	+	AKAP13	ENSG00000170776.21	3' UTR
chr15	85744866	85744870	43.6063	4.87164	+	AKAP13	ENSG00000170776.21	3' UTR
chr15	77109185	77109246	5.83969	4.69639	-	PEAK1	ENSG00000173517.10	3' UTR
chr15	85579053	85579173	17.7739	4.30109	+	AKAP13	ENSG00000170776.21	CDS
chr15	85746712	85746785	9.94674	4.3198	+	AKAP13	ENSG00000170776.21	3' UTR
chr15	94479202	94479367	5.97939	3.54466	+	MCTP2	ENSG00000140563.15	3' UTR
chr15	66702850	66702884	27.2878	3.19118	+	SMAD6	ENSG00000137834.15	5' UTR
chr15	91292532	91292636	3.30744	3.4692	+	SV2B	ENSG00000185518.11	CDS
chr15	66702884	66702894	37.114	3.15642	+	SMAD6	ENSG00000137834.15	5' UTR
chr15	71897744	71897796	12.1582	3.97549	-	MYO9A	ENSG00000066933.16	CDS
chr15	64678255	64678340	13.4167	4.20133	+	ZNF609	ENSG00000180357.9	CDS
chr15	75690225	75690281	11.9382	3.32908	-	CSPG4	ENSG00000173546.7	CDS
chr15	75690281	75690305	10.7752	3.21587	-	CSPG4	ENSG00000173546.7	CDS
chr15	98958557	98958600	32.5848	4.2466	+	IGF1R	ENSG00000140443.15	3' UTR
chr15	98958600	98958634	27.0733	4.09175	+	IGF1R	ENSG00000140443.15	3' UTR
chr15	59224710	59224768	3.57466	3.24761	-	MYO1E	ENSG00000157483.9	CDS
chr15	70667337	70667409	9.879	3.06886	-	UACA	ENSG00000137831.15	CDS
chr15	99137671	99137739	5.10523	3.48586	-	TTC23	ENSG00000103852.13	3' UTR
chr15	68302358	68302411	71.4881	3.53569	-	ITGA11	ENSG00000137809.17	3' UTR
chr15	68302412	68302425	70.0108	3.41172	-	ITGA11	ENSG00000137809.17	3' UTR
chr15	68302425	68302434	65.5025	3.29123	-	ITGA11	ENSG00000137809.17	3' UTR
chr15	68302434	68302441	65.84	3.27652	-	ITGA11	ENSG00000137809.17	3' UTR
chr15	68302441	68302445	64.1821	3.20974	-	ITGA11	ENSG00000137809.17	3' UTR
chr15	48410942	48410961	40.0506	3.84756	-	FBN1	ENSG00000166147.13	3' UTR
chr15	48410887	48410942	44.3073	3.80037	-	FBN1	ENSG00000166147.13	3' UTR
chr15	64681916	64681937	17.9345	4.77837	+	ZNF609	ENSG00000180357.9	3' UTR
chr15	64681937	64682015	14.8234	4.61291	+	ZNF609	ENSG00000180357.9	3' UTR
chr15	64681816	64681853	8.14371	4.51477	+	ZNF609	ENSG00000180357.9	3' UTR
chr15	64681867	64681916	24.646	4.3808	+	ZNF609	ENSG00000180357.9	3' UTR
chr15	77112879	77112938	22.6271	4.69452	-	PEAK1	ENSG00000173517.10	3' UTR
chr15	71826673	71826699	26.336	4.32348	-	MYO9A	ENSG00000066933.16	CDS
chr15	40089545	40089558	49.7549	5.38121	-	BMF	ENSG00000104081.14	3' UTR
chr15	40089581	40089610	34.0218	5.19138	-	BMF	ENSG00000104081.14	3' UTR
chr15	40089558	40089581	35.4401	4.99964	-	BMF	ENSG00000104081.14	3' UTR
chr15	75689812	75689899	18.8929	3.75584	-	CSPG4	ENSG00000173546.7	CDS
chr15	85581001	85581036	7.50499	4.23594	+	AKAP13	ENSG00000170776.21	CDS
chr15	66703582	66703614	52.5017	3.40107	+	SMAD6	ENSG00000137834.15	CDS
chr15	75676043	75676050	6.84312	3.59122	-	CSPG4	ENSG00000173546.7	CDS
chr15	75676170	75676210	6.80763	3.58502	-	CSPG4	ENSG00000173546.7	CDS
chr15	75676101	75676170	19.6739	3.45792	-	CSPG4	ENSG00000173546.7	CDS
chr15	75676050	75676099	17.9703	3.37778	-	CSPG4	ENSG00000173546.7	CDS
chr15	75675934	75676043	18.6944	3.34463	-	CSPG4	ENSG00000173546.7	CDS
chr15	48415619	48415679	11.3595	4.12872	-	FBN1	ENSG00000166147.13	CDS
chr15	75675337	75675390	21.1669	3.88954	-	CSPG4	ENSG00000173546.7	3' UTR
chr15	75675391	75675410	14.7366	3.51301	-	CSPG4	ENSG00000173546.7	3' UTR
chr15	75675410	75675434	14.3786	3.39814	-	CSPG4	ENSG00000173546.7	3' UTR
chr15	42719838	42719920	15.2741	3.74791	+	STARD9	ENSG00000159433.12	3' UTR
chr15	71826649	71826673	33.6346	4.18727	-	MYO9A	ENSG00000066933.16	CDS
chr15	63677937	63678065	10.7077	3.08267	-	HERC1	ENSG00000103657.14	CDS
chr15	48411036	48411083	400	4.45957	-	FBN1	ENSG00000166147.13	CDS
chr15	48411083	48411141	400	4.0868	-	FBN1	ENSG00000166147.13	CDS
chr15	67194950	67195017	31.6634	3.28199	+	SMAD3	ENSG00000166949.16	3' UTR
chr15	67194939	67194950	23.2447	3.24178	+	SMAD3	ENSG00000166949.16	3' UTR
chr15	67194877	67194935	21.4126	3.1778	+	SMAD3	ENSG00000166949.16	3' UTR
chr15	67194753	67194837	9.43057	3.12626	+	SMAD3	ENSG00000166949.16	3' UTR
chr15	62840604	62840650	8.01572	3.49324	+	TLN2	ENSG00000171914.16	CDS
chr15	62840659	62840744	27.9851	3.36625	+	TLN2	ENSG00000171914.16	3' UTR
chr15	62840650	62840659	13.5565	3.22522	+	TLN2	ENSG00000171914.16	3' UTR
chr15	39617787	39617958	5.17769	4.23544	-	FSIP1	ENSG00000150667.8	CDS
chr15	92163070	92163127	400	5.05289	+	SLCO3A1	ENSG00000176463.14	CDS
chr15	92163127	92163135	26.0418	4.56491	+	SLCO3A1	ENSG00000176463.14	CDS
chr15	92163135	92163150	33.2987	4.44968	+	SLCO3A1	ENSG00000176463.14	3' UTR
chr15	101302050	101302197	4.09169	3.1069	-	PCSK6	ENSG00000140479.17	Distal intron
chr15	66781612	66781628	21.4225	4.64078	+	SMAD6	ENSG00000137834.15	3' UTR
chr15	66781579	66781612	10.805	3.59589	+	SMAD6	ENSG00000137834.15	3' UTR
chr15	53615585	53615645	8.93319	4.43213	-	WDR72	ENSG00000166415.15	CDS
chr15	53615520	53615585	7.52549	4.15214	-	WDR72	ENSG00000166415.15	CDS
chr15	63674477	63674576	8.57334	3.25932	-	HERC1	ENSG00000103657.14	CDS
chr15	85579409	85579521	9.85974	3.9496	+	AKAP13	ENSG00000170776.21	CDS
chr15	66703614	66703674	400	3.3304	+	SMAD6	ENSG00000137834.15	CDS
chr15	66703688	66703731	34.5912	3.22613	+	SMAD6	ENSG00000137834.15	CDS
chr15	66703674	66703688	38.7807	3.13023	+	SMAD6	ENSG00000137834.15	CDS
chr15	85741057	85741133	9.96471	4.91645	+	AKAP13	ENSG00000170776.21	CDS
chr15	85580406	85580489	18.2337	4.9614	+	AKAP13	ENSG00000170776.21	CDS
chr15	67192397	67192461	10.8376	3.23198	+	SMAD3	ENSG00000166949.16	3' UTR
chr15	75675286	75675337	10.1599	3.44465	-	CSPG4	ENSG00000173546.7	3' UTR
chr15	77113923	77113928	8.98405	4.50561	-	PEAK1	ENSG00000173517.10	3' UTR
chr15	98962424	98962464	16.3098	4.8207	+	IGF1R	ENSG00000140443.15	3' UTR
chr15	98707891	98707929	400	3.62064	+	IGF1R	ENSG00000140443.15	CDS
chr15	98707931	98707958	63.1857	3.57714	+	IGF1R	ENSG00000140443.15	CDS
chr15	85745734	85745788	12.5784	4.65864	+	AKAP13	ENSG00000170776.21	3' UTR
chr15	85745727	85745732	10.3475	4.41935	+	AKAP13	ENSG00000170776.21	3' UTR
chr15	66703469	66703473	71.2491	3.34046	+	SMAD6	ENSG00000137834.15	CDS
chr15	66703461	66703469	70.2809	3.31417	+	SMAD6	ENSG00000137834.15	CDS
chr15	66703479	66703487	400	3.28064	+	SMAD6	ENSG00000137834.15	CDS
chr15	66703473	66703479	400	3.27902	+	SMAD6	ENSG00000137834.15	CDS
chr15	66703487	66703546	400	3.22407	+	SMAD6	ENSG00000137834.15	CDS
chr15	40334105	40334162	8.15578	3.17741	-	CCDC9B	ENSG00000188549.12	3' UTR
chr15	47771221	47771339	5.98535	4.35536	+	SEMA6D	ENSG00000137872.16	CDS
chr15	63775470	63775562	13.1639	3.12085	-	HERC1	ENSG00000103657.14	CDS
chr15	85580735	85580787	13.0028	4.86554	+	AKAP13	ENSG00000170776.21	CDS
chr15	99137247	99137305	4.62659	3.60374	-	TTC23	ENSG00000103852.13	3' UTR
chr15	85581482	85581540	8.50718	3.86291	+	AKAP13	ENSG00000170776.21	CDS
chr15	75688497	75688513	9.28856	4.31527	-	CSPG4	ENSG00000173546.7	CDS
chr15	75688452	75688497	17.1012	4.08639	-	CSPG4	ENSG00000173546.7	CDS
chr15	75688421	75688452	14.4795	3.90748	-	CSPG4	ENSG00000173546.7	CDS
chr15	71898310	71898388	11.0302	4.85349	-	MYO9A	ENSG00000066933.16	CDS
chr15	99137917	99138056	10.0464	3.69187	-	TTC23	ENSG00000103852.13	CDS
chr15	77112987	77113022	27.0075	4.87201	-	PEAK1	ENSG00000173517.10	3' UTR
chr15	43523893	43523975	5.41732	3.20319	+	MAP1A	ENSG00000166963.13	CDS
[truncated: 5,662 more rows]
